# Supplementary material for: “Every Gene Is Everywhere but the Environment Selects”: Global Geolocalization of Gene Sharing in Environmental Samples through Network Analysis
Source: Genome Biol Evol. 2016 Apr 29;8(5):1388–400. doi: 10.1093/gbe/evw077 (PMC4898794; doi:10.1093/gbe/evw077)
Supplement: Supplementary Data [file supp_evw077_suppl_data.zip]

Archive with 3 entries (3 files):
- SupplementaryFile_S3.net
- SupplementaryMaterial_S2.xlsx
- Fondi_et_al_SupplementaryMaterial_S1_revision2.docx
