# Supplementary material for: “Every Gene Is Everywhere but the Environment Selects”: Global Geolocalization of Gene Sharing in Environmental Samples through Network Analysis
Source: Genome Biol Evol. 2016 Apr 29;8(5):1388–400. doi: 10.1093/gbe/evw077 (PMC4898794; doi:10.1093/gbe/evw077)
Supplement: Supplementary Data [file supp_evw077_suppl_data.zip › SupplementaryFile_S3.net]

CAM137941@C136_env_aqua	IMG954361@515_host_other	1
CAM137941@C136_env_aqua	IMG956956@516_host_other	1
IMG69381@10739_env_aqua	IMG956282@516_host_other	1
IMG69381@10739_env_aqua	IMG954701@515_host_other	1
IMG62343@10739_env_aqua	CAM140353@C136_env_aqua	1
IMG63562@10739_env_aqua	CAM140353@C136_env_aqua	1
CAM140353@C136_env_aqua	IMG955641@516_host_other	2
CAM140353@C136_env_aqua	IMG950175@515_host_other	1
IMG58616@10739_env_aqua	IMG957473@516_host_other	1
IMG69148@10739_env_aqua	CAM137227@C136_env_aqua	1
CAM137227@C136_env_aqua	IMG955976@516_host_other	1
CAM139053@C136_env_aqua	IMG954811@515_host_other	1
CAM139053@C136_env_aqua	IMG956956@516_host_other	1
IMG70351@10739_env_aqua	CAM137815@C136_env_aqua	1
IMG58158@10739_env_aqua	IMG951469@515_host_other	1
IMG64123@10739_env_aqua	IMG951469@515_host_other	1
CAM139751@C136_env_aqua	IMG951469@515_host_other	1
CAM139807@C136_env_aqua	IMG951469@515_host_other	1
IMG66131@10739_env_aqua	IMG953323@515_host_other	1
IMG63571@10739_env_aqua	IMG954723@515_host_other	1
CAM132280@C135_env_aqua	IMG954723@515_host_other	1
CAM141980@C136_env_aqua	IMG954723@515_host_other	1
CAM137790@C136_env_aqua	IMG963900@518_host_other	2
IMG68955@10739_env_aqua	CAM142150@C136_env_aqua	1
IMG68955@10739_env_aqua	IMG966662@518_host_other	1
IMG68955@10739_env_aqua	IMG957948@516_host_other	1
IMG47091@10739_env_aqua	IMG956027@516_host_other	1
IMG53194@10739_env_aqua	IMG956027@516_host_other	1
IMG58968@10739_env_aqua	IMG956027@516_host_other	1
IMG65751@10739_env_aqua	IMG956027@516_host_other	1
IMG65752@10739_env_aqua	IMG956027@516_host_other	1
CAM138058@C136_env_aqua	IMG956027@516_host_other	1
IMG70520@10739_env_aqua	IMG965670@518_host_other	1
IMG70520@10739_env_aqua	IMG945492@514_host_other	1
IMG59597@10739_env_aqua	CAM139459@C136_env_aqua	1
IMG59597@10739_env_aqua	IMG955641@516_host_other	1
IMG59597@10739_env_aqua	IMG951494@515_host_other	1
IMG56038@10739_env_aqua	IMG956261@516_host_other	1
IMG65749@10739_env_aqua	IMG956261@516_host_other	1
IMG70826@10739_env_aqua	IMG956261@516_host_other	1
CAM137156@C136_env_aqua	IMG956261@516_host_other	1
CAM137926@C136_env_aqua	IMG956261@516_host_other	1
CAM138666@C136_env_aqua	IMG956261@516_host_other	1
IMG56182@10739_env_aqua	IMG955976@516_host_other	1
IMG56182@10739_env_aqua	IMG967940@518_host_other	1
IMG62253@10739_env_aqua	IMG964426@518_host_other	1
IMG62254@10739_env_aqua	IMG964426@518_host_other	1
IMG65519@10739_env_aqua	IMG964426@518_host_other	1
CAM140973@C136_env_aqua	IMG964426@518_host_other	1
CAM136743@C136_env_aqua	IMG967151@518_host_other	1
CAM136743@C136_env_aqua	IMG950254@515_host_other	1
IMG61743@10739_env_aqua	CAM137945@C136_env_aqua	1
IMG61743@10739_env_aqua	IMG953459@515_host_other	1
IMG61743@10739_env_aqua	IMG955976@516_host_other	1
IMG67941@10739_env_aqua	CAM139476@C136_env_aqua	1
CAM139476@C136_env_aqua	IMG955904@516_host_other	1
CAM139476@C136_env_aqua	IMG949436@514_host_other	1
CAM140900@C136_env_aqua	IMG955641@516_host_other	1
CAM140900@C136_env_aqua	IMG951506@515_host_other	1
IMG45546@10739_env_aqua	IMG966065@518_host_other	1
IMG54979@10739_env_aqua	IMG966065@518_host_other	1
IMG54980@10739_env_aqua	IMG966065@518_host_other	1
IMG70406@10739_env_aqua	IMG968253@518_host_other	1
IMG70406@10739_env_aqua	IMG954734@515_host_other	1
IMG70406@10739_env_aqua	IMG950000@515_host_other	1
IMG46254@10739_env_aqua	IMG955641@516_host_other	1
IMG46254@10739_env_aqua	IMG945925@514_host_other	1
IMG61948@10739_env_aqua	IMG949600@514_host_other	1
IMG60569@10739_env_aqua	IMG713380@18180_host_other	1
CAM140700@C136_env_aqua	IMG957473@516_host_other	1
MGRAST6384@4440940.3.raw_host_hum	IMG965910@518_host_other	1
MGRAST7517@4440940.3.raw_host_hum	IMG965910@518_host_other	1
MGRAST47446@4440949.3.raw_host_hum	IMG965910@518_host_other	1
CAM141980@C136_env_aqua	IMG957932@516_host_other	1
CAM137803@C136_env_aqua	IMG954587@515_host_other	1
CAM137803@C136_env_aqua	IMG966464@518_host_other	1
IMG61393@10739_env_aqua	IMG953761@515_host_other	1
IMG61393@10739_env_aqua	IMG963708@518_host_other	1
IMG55124@10739_env_aqua	IMG955573@516_host_other	1
IMG55124@10739_env_aqua	IMG951581@515_host_other	1
IMG65160@10739_env_aqua	IMG955641@516_host_other	1
IMG65160@10739_env_aqua	IMG951494@515_host_other	1
CAM28426@C52_env_aqua	IMG957473@516_host_other	2
MGRAST6676@4440940.3.raw_host_hum	IMG957473@516_host_other	1
MGRAST47558@4440949.3.raw_host_hum	IMG957473@516_host_other	1
IMG45813@10739_env_aqua	IMG957473@516_host_other	1
IMG46217@10739_env_aqua	IMG957473@516_host_other	1
IMG49151@10739_env_aqua	IMG957473@516_host_other	1
IMG54426@10739_env_aqua	IMG957473@516_host_other	1
IMG54757@10739_env_aqua	IMG957473@516_host_other	1
IMG55375@10739_env_aqua	IMG957473@516_host_other	1
IMG56495@10739_env_aqua	IMG957473@516_host_other	1
IMG57024@10739_env_aqua	IMG957473@516_host_other	1
IMG57991@10739_env_aqua	IMG957473@516_host_other	1
IMG57992@10739_env_aqua	IMG957473@516_host_other	1
IMG57998@10739_env_aqua	IMG957473@516_host_other	1
IMG57999@10739_env_aqua	IMG957473@516_host_other	1
IMG58360@10739_env_aqua	IMG957473@516_host_other	1
IMG58657@10739_env_aqua	IMG957473@516_host_other	1
IMG58658@10739_env_aqua	IMG957473@516_host_other	1
IMG60003@10739_env_aqua	IMG957473@516_host_other	1
IMG60199@10739_env_aqua	IMG957473@516_host_other	1
IMG60676@10739_env_aqua	IMG957473@516_host_other	1
IMG61684@10739_env_aqua	IMG957473@516_host_other	1
IMG62119@10739_env_aqua	IMG957473@516_host_other	1
IMG62120@10739_env_aqua	IMG957473@516_host_other	1
IMG63208@10739_env_aqua	IMG957473@516_host_other	1
IMG66574@10739_env_aqua	IMG957473@516_host_other	1
IMG66944@10739_env_aqua	IMG957473@516_host_other	1
IMG66999@10739_env_aqua	IMG957473@516_host_other	1
IMG68562@10739_env_aqua	IMG957473@516_host_other	1
IMG69995@10739_env_aqua	IMG957473@516_host_other	1
IMG70321@10739_env_aqua	IMG957473@516_host_other	1
CAM132206@C135_env_aqua	IMG957473@516_host_other	1
CAM132432@C135_env_aqua	IMG957473@516_host_other	1
CAM132472@C135_env_aqua	IMG957473@516_host_other	1
CAM136954@C136_env_aqua	IMG957473@516_host_other	1
CAM136964@C136_env_aqua	IMG957473@516_host_other	1
CAM137285@C136_env_aqua	IMG957473@516_host_other	1
CAM137905@C136_env_aqua	IMG957473@516_host_other	1
CAM138203@C136_env_aqua	IMG957473@516_host_other	1
CAM138592@C136_env_aqua	IMG957473@516_host_other	1
CAM138622@C136_env_aqua	IMG957473@516_host_other	1
CAM139464@C136_env_aqua	IMG957473@516_host_other	1
CAM140030@C136_env_aqua	IMG957473@516_host_other	1
CAM140756@C136_env_aqua	IMG957473@516_host_other	1
IMG71097@10739_env_aqua	CAM141781@C136_env_aqua	1
IMG1003987@765_host_other	IMG139265@11654_host_other	1
IMG1005196@765_host_other	IMG139265@11654_host_other	1
IMG139265@11654_host_other	IMG950516@515_host_other	1
IMG65636@10739_env_aqua	IMG944901@514_host_other	1
CAM141519@C136_env_aqua	IMG944901@514_host_other	1
CAM143012@C136_env_aqua	IMG944901@514_host_other	1
IMG66660@10739_env_aqua	CAM138614@C136_env_aqua	1
CAM138614@C136_env_aqua	IMG963708@518_host_other	1
CAM138614@C136_env_aqua	IMG946090@514_host_other	1
IMG55785@10739_env_aqua	IMG950698@515_host_other	1
IMG62696@10739_env_aqua	IMG956908@516_host_other	1
IMG62696@10739_env_aqua	IMG968610@518_host_other	1
IMG63054@10739_env_aqua	IMG945534@514_host_other	1
IMG70405@10739_env_aqua	IMG963900@518_host_other	1
IMG70967@10739_env_aqua	IMG953761@515_host_other	1
IMG70967@10739_env_aqua	IMG963708@518_host_other	1
CAM137442@C136_env_aqua	IMG956731@516_host_other	1
IMG61744@10739_env_aqua	IMG952659@515_host_other	1
IMG61745@10739_env_aqua	IMG952659@515_host_other	2
IMG67700@10739_env_aqua	IMG952659@515_host_other	1
IMG69236@10739_env_aqua	IMG952659@515_host_other	1
CAM138726@C136_env_aqua	IMG952659@515_host_other	1
CAM142057@C136_env_aqua	IMG952659@515_host_other	1
CAM143335@C136_env_aqua	IMG952659@515_host_other	1
CAM138149@C136_env_aqua	IMG955096@515_host_other	1
CAM141489@C136_env_aqua	IMG955573@516_host_other	1
IMG60676@10739_env_aqua	IMG952488@515_host_other	1
IMG69390@10739_env_aqua	IMG965105@518_host_other	1
IMG58158@10739_env_aqua	IMG964515@518_host_other	1
IMG64123@10739_env_aqua	IMG964515@518_host_other	1
IMG64124@10739_env_aqua	IMG964515@518_host_other	1
CAM139751@C136_env_aqua	IMG964515@518_host_other	1
CAM139807@C136_env_aqua	IMG964515@518_host_other	1
CAM142582@C136_env_aqua	IMG964515@518_host_other	1
IMG60261@10739_env_aqua	CAM137218@C136_env_aqua	1
IMG60261@10739_env_aqua	IMG955976@516_host_other	1
IMG66336@10739_env_aqua	IMG957523@516_host_other	1
IMG66336@10739_env_aqua	IMG968668@518_host_other	1
CAM137815@C136_env_aqua	IMG953409@515_host_other	1
IMG67409@10739_env_aqua	CAM144071@C136_env_aqua	1
IMG67409@10739_env_aqua	IMG955976@516_host_other	2
IMG67409@10739_env_aqua	IMG967210@518_host_other	1
IMG67409@10739_env_aqua	IMG950463@515_host_other	1
IMG65752@10739_env_aqua	IMG967151@518_host_other	1
IMG66508@10739_env_aqua	IMG952180@515_host_other	1
CAM139668@C136_env_aqua	IMG952180@515_host_other	1
IMG60249@10739_env_aqua	IMG946424@514_host_other	1
CAM137226@C136_env_aqua	IMG955825@516_host_other	1
CAM137226@C136_env_aqua	IMG952713@515_host_other	1
IMG69202@10739_env_aqua	CAM141617@C136_env_aqua	1
CAM141617@C136_env_aqua	IMG966339@518_host_other	1
CAM141617@C136_env_aqua	IMG951520@515_host_other	1
IMG59208@10739_env_aqua	IMG967901@518_host_other	1
IMG59208@10739_env_aqua	IMG954307@515_host_other	1
MGRAST5645@4440940.3.raw_host_hum	IMG712904@18180_host_other	1
MGRAST47434@4440949.3.raw_host_hum	IMG712904@18180_host_other	1
IMG999733@625_host_other	IMG712904@18180_host_other	1
IMG49060@10739_env_aqua	IMG955751@516_host_other	1
IMG57371@10739_env_aqua	IMG955751@516_host_other	1
IMG64187@10739_env_aqua	IMG955751@516_host_other	1
CAM144725@C136_env_aqua	IMG944867@514_host_other	1
IMG54724@10739_env_aqua	IMG952897@515_host_other	1
IMG66211@10739_env_aqua	IMG952897@515_host_other	1
CAM132210@C135_env_aqua	IMG952897@515_host_other	1
IMG68563@10739_env_aqua	IMG957473@516_host_other	1
IMG68716@10739_env_aqua	IMG955225@515_host_other	1
IMG68716@10739_env_aqua	IMG967275@518_host_other	1
IMG61205@10739_env_aqua	CAM139082@C136_env_aqua	1
MGRAST5435@4440940.3.raw_host_hum	IMG956236@516_host_other	1
IMG67204@10739_env_aqua	IMG957536@516_host_other	1
CAM144725@C136_env_aqua	IMG957737@516_host_other	1
CAM144725@C136_env_aqua	IMG955573@516_host_other	1
CAM144725@C136_env_aqua	IMG954446@515_host_other	1
IMG69854@10739_env_aqua	IMG967210@518_host_other	2
IMG69854@10739_env_aqua	IMG953646@515_host_other	2
IMG58657@10739_env_aqua	IMG951090@515_host_other	1
IMG58658@10739_env_aqua	IMG951090@515_host_other	1
IMG55369@10739_env_aqua	IMG953514@515_host_other	1
IMG59699@10739_env_aqua	IMG953514@515_host_other	1
IMG63873@10739_env_aqua	IMG953514@515_host_other	1
IMG65937@10739_env_aqua	IMG953514@515_host_other	1
IMG70575@10739_env_aqua	IMG953514@515_host_other	1
CAM132094@C135_env_aqua	IMG953514@515_host_other	1
CAM139708@C136_env_aqua	IMG953514@515_host_other	1
IMG44529@10739_env_aqua	IMG964602@518_host_other	1
IMG44530@10739_env_aqua	IMG964602@518_host_other	1
IMG45483@10739_env_aqua	IMG964602@518_host_other	1
IMG54120@10739_env_aqua	IMG964602@518_host_other	1
IMG58041@10739_env_aqua	IMG964602@518_host_other	1
IMG63297@10739_env_aqua	IMG964602@518_host_other	1
IMG63595@10739_env_aqua	IMG964602@518_host_other	1
IMG64940@10739_env_aqua	IMG964602@518_host_other	1
CAM137368@C136_env_aqua	IMG964602@518_host_other	1
CAM140519@C136_env_aqua	IMG964602@518_host_other	1
CAM142363@C136_env_aqua	IMG964602@518_host_other	1
CAM142550@C136_env_aqua	IMG964602@518_host_other	1
CAM142762@C136_env_aqua	IMG964602@518_host_other	1
IMG65829@10739_env_aqua	IMG963900@518_host_other	1
IMG65829@10739_env_aqua	IMG954630@515_host_other	1
IMG57371@10739_env_aqua	IMG963853@518_host_other	1
IMG65749@10739_env_aqua	IMG954611@515_host_other	1
CAM137926@C136_env_aqua	IMG954611@515_host_other	1
CAM144081@C136_env_aqua	IMG954611@515_host_other	1
CAM132263@C135_env_aqua	IMG955225@515_host_other	1
CAM132263@C135_env_aqua	IMG956731@516_host_other	1
IMG63596@10739_env_aqua	IMG964602@518_host_other	1
IMG63596@10739_env_aqua	IMG949393@514_host_other	1
CAM144071@C136_env_aqua	IMG955976@516_host_other	2
IMG56038@10739_env_aqua	IMG952704@515_host_other	1
CAM141667@C136_env_aqua	IMG952704@515_host_other	1
IMG46602@10739_env_aqua	IMG966511@518_host_other	1
IMG57371@10739_env_aqua	IMG964381@518_host_other	1
IMG57372@10739_env_aqua	IMG964381@518_host_other	1
IMG59812@10739_env_aqua	CAM141990@C136_env_aqua	1
CAM141990@C136_env_aqua	IMG954082@515_host_other	1
CAM141990@C136_env_aqua	IMG957585@516_host_other	1
IMG61744@10739_env_aqua	IMG967923@518_host_other	1
IMG67699@10739_env_aqua	IMG967923@518_host_other	1
IMG67700@10739_env_aqua	IMG967923@518_host_other	1
IMG69236@10739_env_aqua	IMG967923@518_host_other	1
CAM138726@C136_env_aqua	IMG967923@518_host_other	1
CAM141578@C136_env_aqua	IMG967923@518_host_other	1
CAM142057@C136_env_aqua	IMG967923@518_host_other	1
CAM143335@C136_env_aqua	IMG967923@518_host_other	1
IMG70576@10739_env_aqua	CAM144389@C136_env_aqua	1
IMG70576@10739_env_aqua	IMG965670@518_host_other	2
CAM137945@C136_env_aqua	IMG955976@516_host_other	1
IMG991700@625_host_other	IMG973580@522_host_other	1
IMG973580@522_host_other	IMG969066@521_host_other	1
IMG55785@10739_env_aqua	IMG945445@514_host_other	1
IMG60780@10739_env_aqua	IMG968146@518_host_other	1
IMG60780@10739_env_aqua	IMG954757@515_host_other	1
IMG62261@10739_env_aqua	IMG968760@518_host_other	1
IMG67922@10739_env_aqua	IMG968760@518_host_other	1
IMG69726@10739_env_aqua	IMG968760@518_host_other	1
CAM138527@C136_env_aqua	IMG968760@518_host_other	1
CAM144725@C136_env_aqua	IMG968760@518_host_other	1
IMG997730@625_host_other	IMG968760@518_host_other	1
IMG55785@10739_env_aqua	IMG956988@516_host_other	1
MGRAST47434@4440949.3.raw_host_hum	IMG958283@516_host_other	1
MGRAST47434@4440949.3.raw_host_hum	IMG954301@515_host_other	1
CAM142131@C136_env_aqua	IMG966511@518_host_other	1
CAM142131@C136_env_aqua	IMG949752@514_host_other	1
IMG67921@10739_env_aqua	IMG954446@515_host_other	1
IMG69726@10739_env_aqua	IMG954446@515_host_other	1
IMG62120@10739_env_aqua	IMG965741@518_host_other	1
IMG58621@10739_env_aqua	CAM137240@C136_env_aqua	1
CAM137240@C136_env_aqua	IMG963675@518_host_other	1
CAM137240@C136_env_aqua	IMG954361@515_host_other	1
CAM141857@C136_env_aqua	IMG958092@516_host_other	1
IMG60003@10739_env_aqua	CAM140756@C136_env_aqua	1
CAM140756@C136_env_aqua	IMG951868@515_host_other	1
IMG59433@10739_env_aqua	IMG953751@515_host_other	1
IMG68104@10739_env_aqua	IMG953751@515_host_other	1
IMG65519@10739_env_aqua	IMG957737@516_host_other	1
IMG65519@10739_env_aqua	IMG966007@518_host_other	1
IMG59040@10739_env_aqua	CAM137815@C136_env_aqua	1
IMG59040@10739_env_aqua	IMG956956@516_host_other	1
IMG59040@10739_env_aqua	IMG950952@515_host_other	1
IMG60568@10739_env_aqua	IMG955825@516_host_other	1
IMG57170@10739_env_aqua	IMG950394@515_host_other	1
IMG69227@10739_env_aqua	IMG950394@515_host_other	1
IMG65447@10739_env_aqua	IMG951057@515_host_other	1
IMG57694@10739_env_aqua	IMG955115@515_host_other	1
IMG57938@10739_env_aqua	IMG952649@515_host_other	1
MGRAST5347@4440940.3.raw_host_hum	IMG998348@625_host_other	1
CAM137668@C136_env_aqua	IMG955825@516_host_other	1
IMG62629@10739_env_aqua	CAM137715@C136_env_aqua	1
CAM137715@C136_env_aqua	IMG968610@518_host_other	1
CAM137715@C136_env_aqua	IMG950962@515_host_other	1
IMG63405@10739_env_aqua	CAM139895@C136_env_aqua	1
CAM142550@C136_env_aqua	IMG955825@516_host_other	1
IMG65781@10739_env_aqua	IMG955976@516_host_other	1
IMG65781@10739_env_aqua	IMG945730@514_host_other	1
IMG62253@10739_env_aqua	IMG949013@514_host_other	1
IMG60249@10739_env_aqua	CAM144677@C136_env_aqua	1
IMG60249@10739_env_aqua	IMG956227@516_host_other	1
IMG63074@10739_env_aqua	IMG955641@516_host_other	1
CAM140540@C136_env_aqua	IMG953646@515_host_other	1
CAM140540@C136_env_aqua	IMG955976@516_host_other	1
IMG65278@10739_env_aqua	IMG950447@515_host_other	1
IMG57908@10739_env_aqua	CAM144810@C136_env_aqua	1
IMG57908@10739_env_aqua	IMG954105@515_host_other	1
IMG61172@10739_env_aqua	IMG952402@515_host_other	2
IMG70968@10739_env_aqua	IMG955758@516_host_other	1
IMG70968@10739_env_aqua	IMG963708@518_host_other	1
IMG66221@10739_env_aqua	CAM143732@C136_env_aqua	1
IMG66221@10739_env_aqua	IMG968160@518_host_other	1
CAM137917@C136_env_aqua	IMG957737@516_host_other	1
IMG54980@10739_env_aqua	IMG946325@514_host_other	1
CAM139170@C136_env_aqua	IMG968253@518_host_other	1
CAM139170@C136_env_aqua	IMG954734@515_host_other	1
CAM139170@C136_env_aqua	IMG950000@515_host_other	1
IMG62990@10739_env_aqua	IMG956227@516_host_other	1
IMG70251@10739_env_aqua	CAM141667@C136_env_aqua	1
CAM141667@C136_env_aqua	IMG967170@518_host_other	1
CAM132932@C135_env_aqua	IMG956282@516_host_other	1
IMG60251@10739_env_aqua	IMG965929@518_host_other	1
IMG60251@10739_env_aqua	IMG952138@515_host_other	1
CAM133205@C135_env_aqua	IMG968668@518_host_other	1
IMG59812@10739_env_aqua	IMG954082@515_host_other	1
IMG60180@10739_env_aqua	IMG954082@515_host_other	1
IMG64012@10739_env_aqua	IMG954082@515_host_other	1
IMG64013@10739_env_aqua	IMG954082@515_host_other	1
CAM138885@C136_env_aqua	IMG954082@515_host_other	1
CAM139764@C136_env_aqua	IMG954082@515_host_other	1
IMG60718@10739_env_aqua	IMG955825@516_host_other	1
IMG60718@10739_env_aqua	IMG951219@515_host_other	1
IMG56598@10739_env_aqua	IMG953292@515_host_other	1
IMG56598@10739_env_aqua	IMG958002@516_host_other	1
IMG908224@398_host_other	IMG958392@516_host_other	1
IMG54080@10739_env_aqua	IMG958392@516_host_other	1
IMG54081@10739_env_aqua	IMG958392@516_host_other	1
IMG54082@10739_env_aqua	IMG958392@516_host_other	1
IMG54083@10739_env_aqua	IMG958392@516_host_other	1
IMG63928@10739_env_aqua	IMG958392@516_host_other	1
IMG67803@10739_env_aqua	IMG958392@516_host_other	1
CAM138058@C136_env_aqua	IMG958392@516_host_other	1
CAM139249@C136_env_aqua	IMG958392@516_host_other	1
IMG58101@10739_env_aqua	IMG954443@515_host_other	1
IMG70826@10739_env_aqua	IMG954443@515_host_other	1
CAM138666@C136_env_aqua	IMG954443@515_host_other	1
IMG54249@10739_env_aqua	IMG968668@518_host_other	1
IMG54250@10739_env_aqua	IMG968668@518_host_other	1
IMG61800@10739_env_aqua	IMG968668@518_host_other	1
IMG62243@10739_env_aqua	IMG968668@518_host_other	1
IMG66337@10739_env_aqua	IMG968668@518_host_other	1
IMG66338@10739_env_aqua	IMG968668@518_host_other	1
CAM132107@C135_env_aqua	IMG968668@518_host_other	1
CAM132184@C135_env_aqua	IMG968668@518_host_other	1
CAM132273@C135_env_aqua	IMG968668@518_host_other	1
CAM132774@C135_env_aqua	IMG968668@518_host_other	1
CAM139998@C136_env_aqua	IMG968668@518_host_other	1
CAM140566@C136_env_aqua	IMG968668@518_host_other	1
CAM142265@C136_env_aqua	IMG968668@518_host_other	2
IMG69558@10739_env_aqua	CAM143280@C136_env_aqua	1
CAM143280@C136_env_aqua	IMG950646@515_host_other	1
IMG1003579@765_host_other	IMG138495@11654_host_other	1
IMG1003579@765_host_other	IMG57928@10739_env_aqua	1
IMG1003579@765_host_other	IMG55413@10739_env_aqua	1
IMG1003579@765_host_other	IMG968613@518_host_other	1
CAM140519@C136_env_aqua	IMG950832@515_host_other	1
IMG67699@10739_env_aqua	IMG955976@516_host_other	1
IMG67699@10739_env_aqua	IMG967940@518_host_other	1
CAM137330@C136_env_aqua	IMG963900@518_host_other	1
MGRAST7938@4440940.3.raw_host_hum	IMG712447@18180_host_other	1
IMG63235@10739_env_aqua	IMG956908@516_host_other	1
IMG63235@10739_env_aqua	IMG968610@518_host_other	1
IMG54862@10739_env_aqua	IMG953554@515_host_other	1
IMG63036@10739_env_aqua	IMG953554@515_host_other	2
IMG67433@10739_env_aqua	IMG953554@515_host_other	1
CAM142973@C136_env_aqua	IMG953554@515_host_other	2
CAM144158@C136_env_aqua	IMG955976@516_host_other	1
CAM144158@C136_env_aqua	IMG945730@514_host_other	1
IMG65539@10739_env_aqua	IMG967472@518_host_other	1
IMG65539@10739_env_aqua	IMG952293@515_host_other	1
IMG54520@10739_env_aqua	IMG958265@516_host_other	1
IMG55676@10739_env_aqua	IMG958265@516_host_other	1
IMG60446@10739_env_aqua	IMG958265@516_host_other	1
IMG62250@10739_env_aqua	IMG958265@516_host_other	1
IMG62555@10739_env_aqua	IMG958265@516_host_other	1
IMG65791@10739_env_aqua	IMG958265@516_host_other	1
IMG65792@10739_env_aqua	IMG958265@516_host_other	1
IMG66169@10739_env_aqua	IMG958265@516_host_other	1
IMG66588@10739_env_aqua	IMG958265@516_host_other	1
IMG68044@10739_env_aqua	IMG958265@516_host_other	1
IMG71174@10739_env_aqua	IMG958265@516_host_other	1
CAM133787@C135_env_aqua	IMG958265@516_host_other	1
CAM136561@C136_env_aqua	IMG958265@516_host_other	1
CAM137099@C136_env_aqua	IMG958265@516_host_other	1
CAM138969@C136_env_aqua	IMG958265@516_host_other	1
CAM139083@C136_env_aqua	IMG958265@516_host_other	1
CAM140388@C136_env_aqua	IMG958265@516_host_other	1
CAM140504@C136_env_aqua	IMG958265@516_host_other	1
IMG56038@10739_env_aqua	IMG967170@518_host_other	1
IMG62661@10739_env_aqua	IMG967170@518_host_other	1
CAM137632@C136_env_aqua	IMG967170@518_host_other	1
CAM139189@C136_env_aqua	IMG967170@518_host_other	1
CAM139491@C136_env_aqua	IMG965360@518_host_other	1
IMG57694@10739_env_aqua	IMG946188@514_host_other	1
IMG70297@10739_env_aqua	IMG956282@516_host_other	1
CAM138294@C136_env_aqua	IMG969692@521_host_other	1
IMG54081@10739_env_aqua	IMG968565@518_host_other	1
IMG54082@10739_env_aqua	IMG968565@518_host_other	1
IMG62253@10739_env_aqua	IMG958283@516_host_other	1
CAM140881@C136_env_aqua	IMG968012@518_host_other	1
CAM140881@C136_env_aqua	IMG954348@515_host_other	1
IMG63405@10739_env_aqua	IMG955758@516_host_other	2
IMG63405@10739_env_aqua	IMG950082@515_host_other	1
CAM136954@C136_env_aqua	IMG965765@518_host_other	1
IMG63297@10739_env_aqua	IMG950832@515_host_other	1
IMG66389@10739_env_aqua	IMG947796@514_host_other	1
CAM142070@C136_env_aqua	IMG947796@514_host_other	1
IMG69336@10739_env_aqua	IMG958002@516_host_other	1
IMG58968@10739_env_aqua	IMG950739@515_host_other	1
IMG1003703@765_host_other	IMG137679@11654_host_other	1
IMG1003703@765_host_other	IMG965163@518_host_other	1
IMG1007934@765_host_other	CAM138294@C136_env_aqua	1
IMG63054@10739_env_aqua	CAM141721@C136_env_aqua	1
IMG63054@10739_env_aqua	IMG966662@518_host_other	1
IMG63054@10739_env_aqua	IMG954038@515_host_other	1
IMG64535@10739_env_aqua	IMG956595@516_host_other	1
IMG49060@10739_env_aqua	CAM143310@C136_env_aqua	1
IMG64187@10739_env_aqua	CAM143310@C136_env_aqua	1
IMG63208@10739_env_aqua	IMG946543@514_host_other	1
CAM137285@C136_env_aqua	IMG946543@514_host_other	1
CAM139985@C136_env_aqua	IMG956282@516_host_other	1
IMG58470@10739_env_aqua	IMG952141@515_host_other	1
CAM142973@C136_env_aqua	IMG967967@518_host_other	2
IMG54520@10739_env_aqua	IMG966986@518_host_other	1
IMG55676@10739_env_aqua	IMG966986@518_host_other	1
IMG60446@10739_env_aqua	IMG966986@518_host_other	1
IMG65791@10739_env_aqua	IMG966986@518_host_other	1
IMG65792@10739_env_aqua	IMG966986@518_host_other	1
IMG66588@10739_env_aqua	IMG966986@518_host_other	1
IMG68044@10739_env_aqua	IMG966986@518_host_other	1
IMG71174@10739_env_aqua	IMG966986@518_host_other	1
CAM133787@C135_env_aqua	IMG966986@518_host_other	1
CAM136561@C136_env_aqua	IMG966986@518_host_other	1
CAM138969@C136_env_aqua	IMG966986@518_host_other	1
CAM139083@C136_env_aqua	IMG966986@518_host_other	1
CAM140388@C136_env_aqua	IMG966986@518_host_other	1
CAM140504@C136_env_aqua	IMG966986@518_host_other	1
IMG56023@10739_env_aqua	IMG963900@518_host_other	1
IMG56598@10739_env_aqua	IMG963900@518_host_other	1
IMG57374@10739_env_aqua	IMG963900@518_host_other	2
IMG59632@10739_env_aqua	IMG963900@518_host_other	1
IMG60663@10739_env_aqua	IMG963900@518_host_other	1
IMG61172@10739_env_aqua	IMG963900@518_host_other	1
IMG63405@10739_env_aqua	IMG963900@518_host_other	2
IMG64863@10739_env_aqua	IMG963900@518_host_other	1
IMG65446@10739_env_aqua	IMG963900@518_host_other	1
IMG65447@10739_env_aqua	IMG963900@518_host_other	2
IMG65524@10739_env_aqua	IMG963900@518_host_other	1
IMG66507@10739_env_aqua	IMG963900@518_host_other	1
IMG66508@10739_env_aqua	IMG963900@518_host_other	1
IMG67349@10739_env_aqua	IMG963900@518_host_other	1
IMG68180@10739_env_aqua	IMG963900@518_host_other	1
IMG69336@10739_env_aqua	IMG963900@518_host_other	1
IMG70585@10739_env_aqua	IMG963900@518_host_other	1
CAM132433@C135_env_aqua	IMG963900@518_host_other	1
CAM138149@C136_env_aqua	IMG963900@518_host_other	1
CAM139124@C136_env_aqua	IMG963900@518_host_other	1
CAM139668@C136_env_aqua	IMG963900@518_host_other	1
CAM140446@C136_env_aqua	IMG963900@518_host_other	1
CAM141172@C136_env_aqua	IMG963900@518_host_other	1
CAM142512@C136_env_aqua	IMG963900@518_host_other	2
CAM142561@C136_env_aqua	IMG963900@518_host_other	1
CAM144816@C136_env_aqua	IMG963900@518_host_other	1
CAM143661@C136_env_aqua	IMG953490@515_host_other	1
CAM143661@C136_env_aqua	IMG957426@516_host_other	1
IMG45546@10739_env_aqua	IMG712348@18180_host_other	1
IMG54471@10739_env_aqua	IMG955564@516_host_other	1
IMG59904@10739_env_aqua	IMG955564@516_host_other	1
IMG60470@10739_env_aqua	IMG955564@516_host_other	1
IMG60572@10739_env_aqua	IMG955564@516_host_other	1
IMG65645@10739_env_aqua	IMG955564@516_host_other	1
IMG66966@10739_env_aqua	IMG955564@516_host_other	1
CAM132460@C135_env_aqua	IMG955564@516_host_other	1
CAM138136@C136_env_aqua	IMG955564@516_host_other	1
CAM142163@C136_env_aqua	IMG955564@516_host_other	1
CAM144046@C136_env_aqua	IMG955564@516_host_other	1
IMG57451@10739_env_aqua	IMG950764@515_host_other	1
CAM133589@C135_env_aqua	IMG950764@515_host_other	1
CAM140233@C136_env_aqua	IMG950764@515_host_other	1
MGRAST5617@4440940.3.raw_host_hum	IMG955923@516_host_other	1
MGRAST5801@4440940.3.raw_host_hum	IMG955923@516_host_other	1
MGRAST18820@4440942.3.raw_host_hum	IMG955923@516_host_other	1
MGRAST47651@4440949.3.raw_host_hum	IMG955923@516_host_other	1
IMG55369@10739_env_aqua	IMG965670@518_host_other	1
IMG55371@10739_env_aqua	IMG965670@518_host_other	1
IMG59699@10739_env_aqua	IMG965670@518_host_other	1
IMG63873@10739_env_aqua	IMG965670@518_host_other	1
IMG65937@10739_env_aqua	IMG965670@518_host_other	1
IMG70575@10739_env_aqua	IMG965670@518_host_other	1
CAM132094@C135_env_aqua	IMG965670@518_host_other	1
CAM132779@C135_env_aqua	IMG965670@518_host_other	1
CAM138923@C136_env_aqua	IMG965670@518_host_other	1
CAM139708@C136_env_aqua	IMG965670@518_host_other	1
CAM144389@C136_env_aqua	IMG965670@518_host_other	1
CAM143739@C136_env_aqua	IMG967275@518_host_other	1
IMG65792@10739_env_aqua	IMG951926@515_host_other	1
CAM139083@C136_env_aqua	IMG951926@515_host_other	1
CAM136964@C136_env_aqua	IMG966105@518_host_other	1
IMG138975@11654_host_other	IMG954758@515_host_other	1
IMG139137@11654_host_other	IMG954758@515_host_other	1
IMG140162@11654_host_other	IMG954758@515_host_other	1
IMG55413@10739_env_aqua	IMG954758@515_host_other	1
IMG57928@10739_env_aqua	IMG954758@515_host_other	1
IMG65395@10739_env_aqua	IMG954758@515_host_other	1
CAM144655@C136_env_aqua	IMG954758@515_host_other	1
CAM142254@C136_env_aqua	IMG964916@518_host_other	1
CAM138294@C136_env_aqua	IMG996682@625_host_other	1
IMG54471@10739_env_aqua	IMG952022@515_host_other	1
IMG58015@10739_env_aqua	IMG955976@516_host_other	1
IMG61744@10739_env_aqua	IMG953459@515_host_other	1
CAM142057@C136_env_aqua	IMG953459@515_host_other	1
IMG68300@10739_env_aqua	IMG947157@514_host_other	1
CAM143741@C136_env_aqua	IMG947157@514_host_other	1
IMG44668@10739_env_aqua	IMG957281@516_host_other	1
IMG46671@10739_env_aqua	IMG957281@516_host_other	1
IMG55369@10739_env_aqua	IMG957281@516_host_other	1
IMG55371@10739_env_aqua	IMG957281@516_host_other	1
IMG59699@10739_env_aqua	IMG957281@516_host_other	1
IMG69646@10739_env_aqua	IMG957281@516_host_other	1
IMG70520@10739_env_aqua	IMG957281@516_host_other	1
IMG70575@10739_env_aqua	IMG957281@516_host_other	1
CAM132094@C135_env_aqua	IMG957281@516_host_other	1
CAM132779@C135_env_aqua	IMG957281@516_host_other	1
CAM137674@C136_env_aqua	IMG957281@516_host_other	1
CAM138923@C136_env_aqua	IMG957281@516_host_other	1
CAM142561@C136_env_aqua	IMG957281@516_host_other	1
CAM144389@C136_env_aqua	IMG957281@516_host_other	1
IMG58982@10739_env_aqua	IMG951760@515_host_other	1
IMG67464@10739_env_aqua	IMG951760@515_host_other	1
CAM144554@C136_env_aqua	IMG951760@515_host_other	1
IMG60841@10739_env_aqua	IMG955976@516_host_other	1
IMG60841@10739_env_aqua	IMG967210@518_host_other	1
IMG65732@10739_env_aqua	IMG956908@516_host_other	1
IMG65732@10739_env_aqua	IMG950595@515_host_other	1
IMG68300@10739_env_aqua	IMG954112@515_host_other	1
IMG68301@10739_env_aqua	IMG954112@515_host_other	1
CAM143741@C136_env_aqua	IMG954112@515_host_other	1
IMG62972@10739_env_aqua	IMG966511@518_host_other	1
IMG63411@10739_env_aqua	IMG966511@518_host_other	1
IMG63412@10739_env_aqua	IMG966511@518_host_other	1
CAM133397@C135_env_aqua	IMG966511@518_host_other	1
CAM139639@C136_env_aqua	IMG966511@518_host_other	1
CAM139817@C136_env_aqua	IMG966511@518_host_other	1
IMG68656@10739_env_aqua	IMG965360@518_host_other	1
IMG57372@10739_env_aqua	IMG947428@514_host_other	1
IMG57421@10739_env_aqua	IMG714078@18180_host_other	1
IMG55174@10739_env_aqua	IMG957536@516_host_other	1
IMG49151@10739_env_aqua	IMG964491@518_host_other	1
IMG57170@10739_env_aqua	IMG958002@516_host_other	1
IMG57170@10739_env_aqua	IMG949352@514_host_other	1
IMG60792@10739_env_aqua	IMG950392@515_host_other	1
CAM143012@C136_env_aqua	IMG950392@515_host_other	1
CAM132779@C135_env_aqua	IMG953130@515_host_other	1
IMG56551@10739_env_aqua	IMG956595@516_host_other	1
IMG56551@10739_env_aqua	IMG950036@515_host_other	1
IMG54862@10739_env_aqua	IMG967967@518_host_other	1
IMG60752@10739_env_aqua	IMG953719@515_host_other	1
IMG60752@10739_env_aqua	IMG968993@518_host_other	1
IMG59632@10739_env_aqua	IMG951966@515_host_other	1
IMG68180@10739_env_aqua	IMG951966@515_host_other	1
IMG884588@398_host_other	IMG963455@518_host_other	1
IMG57024@10739_env_aqua	IMG963455@518_host_other	1
IMG58361@10739_env_aqua	IMG963455@518_host_other	1
IMG57367@10739_env_aqua	IMG952907@515_host_other	1
IMG1003579@765_host_other	IMG966798@518_host_other	1
IMG138495@11654_host_other	IMG966798@518_host_other	1
MGRAST47651@4440949.3.raw_host_hum	IMG996855@625_host_other	1
MGRAST47651@4440949.3.raw_host_hum	IMG967371@518_host_other	1
MGRAST47651@4440949.3.raw_host_hum	IMG952906@515_host_other	1
MGRAST47651@4440949.3.raw_host_hum	IMG712665@18180_host_other	1
IMG69236@10739_env_aqua	IMG955976@516_host_other	1
IMG66507@10739_env_aqua	IMG948012@514_host_other	1
CAM141172@C136_env_aqua	IMG948012@514_host_other	1
IMG996855@625_host_other	IMG967371@518_host_other	1
IMG57831@10739_env_aqua	IMG957663@516_host_other	1
IMG61329@10739_env_aqua	IMG957663@516_host_other	1
IMG69377@10739_env_aqua	IMG957663@516_host_other	1
CAM144389@C136_env_aqua	IMG957663@516_host_other	1
CAM142582@C136_env_aqua	IMG956956@516_host_other	1
IMG66694@10739_env_aqua	CAM140854@C136_env_aqua	1
IMG66694@10739_env_aqua	IMG968400@518_host_other	1
IMG66694@10739_env_aqua	IMG950947@515_host_other	1
IMG61670@10739_env_aqua	IMG949807@514_host_other	1
IMG66707@10739_env_aqua	IMG949807@514_host_other	1
IMG61225@10739_env_aqua	CAM142340@C136_env_aqua	1
IMG61225@10739_env_aqua	IMG965570@518_host_other	1
IMG69079@10739_env_aqua	IMG957932@516_host_other	1
IMG69079@10739_env_aqua	IMG950382@515_host_other	1
IMG56023@10739_env_aqua	IMG958002@516_host_other	1
IMG56853@10739_env_aqua	IMG958002@516_host_other	1
IMG57171@10739_env_aqua	IMG958002@516_host_other	1
IMG59632@10739_env_aqua	IMG958002@516_host_other	1
IMG60663@10739_env_aqua	IMG958002@516_host_other	1
IMG61172@10739_env_aqua	IMG958002@516_host_other	2
IMG61225@10739_env_aqua	IMG958002@516_host_other	1
IMG64863@10739_env_aqua	IMG958002@516_host_other	1
IMG65524@10739_env_aqua	IMG958002@516_host_other	1
IMG66507@10739_env_aqua	IMG958002@516_host_other	1
IMG66508@10739_env_aqua	IMG958002@516_host_other	1
IMG68180@10739_env_aqua	IMG958002@516_host_other	1
IMG69227@10739_env_aqua	IMG958002@516_host_other	1
IMG69228@10739_env_aqua	IMG958002@516_host_other	1
IMG70585@10739_env_aqua	IMG958002@516_host_other	2
CAM132433@C135_env_aqua	IMG958002@516_host_other	1
CAM138064@C136_env_aqua	IMG958002@516_host_other	1
CAM138149@C136_env_aqua	IMG958002@516_host_other	1
CAM138224@C136_env_aqua	IMG958002@516_host_other	1
CAM139124@C136_env_aqua	IMG958002@516_host_other	1
CAM139668@C136_env_aqua	IMG958002@516_host_other	1
CAM139814@C136_env_aqua	IMG958002@516_host_other	1
CAM141172@C136_env_aqua	IMG958002@516_host_other	1
CAM142275@C136_env_aqua	IMG958002@516_host_other	1
CAM144816@C136_env_aqua	IMG958002@516_host_other	1
CAM21582@C41_env_aqua	MGRAST6401@4440940.3.raw_host_hum	1
IMG81719@11620_host_other	MGRAST6401@4440940.3.raw_host_hum	1
MGRAST6401@4440940.3.raw_host_hum	IMG712447@18180_host_other	1
CAM142041@C136_env_aqua	IMG955976@516_host_other	1
IMG57831@10739_env_aqua	CAM140630@C136_env_aqua	1
CAM140630@C136_env_aqua	IMG956731@516_host_other	1
CAM140630@C136_env_aqua	IMG967275@518_host_other	1
IMG138883@11654_host_other	IMG970683@521_host_other	1
IMG61457@10739_env_aqua	IMG954961@515_host_other	1
IMG61457@10739_env_aqua	IMG956595@516_host_other	1
IMG138883@11654_host_other	IMG972964@522_host_other	1
CAM138294@C136_env_aqua	IMG972964@522_host_other	1
MGRAST47446@4440949.3.raw_host_hum	IMG949346@514_host_other	1
IMG49060@10739_env_aqua	IMG965998@518_host_other	1
IMG64187@10739_env_aqua	IMG965998@518_host_other	1
IMG844146@22853_env_terr	CAM138294@C136_env_aqua	1
IMG68044@10739_env_aqua	IMG950733@515_host_other	1
IMG57171@10739_env_aqua	IMG951464@515_host_other	1
IMG46042@10739_env_aqua	CAM144010@C136_env_aqua	1
IMG66660@10739_env_aqua	IMG946090@514_host_other	1
IMG67698@10739_env_aqua	IMG954997@515_host_other	1
IMG67698@10739_env_aqua	IMG955976@516_host_other	1
IMG67922@10739_env_aqua	IMG951722@515_host_other	1
CAM144725@C136_env_aqua	IMG951722@515_host_other	1
IMG67464@10739_env_aqua	IMG963189@518_host_other	1
IMG66944@10739_env_aqua	IMG945419@514_host_other	1
CAM139464@C136_env_aqua	IMG945419@514_host_other	1
IMG55676@10739_env_aqua	IMG950725@515_host_other	1
IMG898359@398_host_other	IMG997730@625_host_other	1
IMG57374@10739_env_aqua	IMG955758@516_host_other	2
IMG58061@10739_env_aqua	IMG955758@516_host_other	1
IMG61393@10739_env_aqua	IMG955758@516_host_other	1
IMG65446@10739_env_aqua	IMG955758@516_host_other	2
IMG65447@10739_env_aqua	IMG955758@516_host_other	1
IMG65829@10739_env_aqua	IMG955758@516_host_other	1
IMG66660@10739_env_aqua	IMG955758@516_host_other	1
IMG69088@10739_env_aqua	IMG955758@516_host_other	1
IMG70967@10739_env_aqua	IMG955758@516_host_other	1
CAM137790@C136_env_aqua	IMG955758@516_host_other	2
CAM138614@C136_env_aqua	IMG955758@516_host_other	1
CAM139510@C136_env_aqua	IMG955758@516_host_other	1
CAM140446@C136_env_aqua	IMG955758@516_host_other	1
CAM140469@C136_env_aqua	IMG955758@516_host_other	1
CAM140908@C136_env_aqua	IMG955758@516_host_other	1
CAM142512@C136_env_aqua	IMG955758@516_host_other	1
CAM142561@C136_env_aqua	IMG955758@516_host_other	1
CAM142942@C136_env_aqua	IMG955758@516_host_other	1
IMG69726@10739_env_aqua	CAM138527@C136_env_aqua	1
CAM138527@C136_env_aqua	IMG957737@516_host_other	1
IMG54756@10739_env_aqua	CAM134043@C135_env_aqua	1
IMG986318@5936_host_other	IMG712716@18180_host_other	1
MGRAST47434@4440949.3.raw_host_hum	IMG712716@18180_host_other	1
IMG999733@625_host_other	IMG712716@18180_host_other	1
IMG64583@10739_env_aqua	IMG965105@518_host_other	1
CAM139875@C136_env_aqua	IMG957536@516_host_other	1
CAM139875@C136_env_aqua	IMG950947@515_host_other	1
IMG67672@10739_env_aqua	CAM136655@C136_env_aqua	1
IMG67672@10739_env_aqua	IMG955976@516_host_other	1
IMG67672@10739_env_aqua	IMG954937@515_host_other	1
IMG68363@10739_env_aqua	IMG966060@518_host_other	1
IMG68363@10739_env_aqua	IMG953104@515_host_other	1
IMG66197@10739_env_aqua	IMG949045@514_host_other	1
CAM141744@C136_env_aqua	IMG949045@514_host_other	1
IMG54503@10739_env_aqua	IMG965570@518_host_other	1
IMG56853@10739_env_aqua	IMG965570@518_host_other	1
IMG57170@10739_env_aqua	IMG965570@518_host_other	1
IMG61226@10739_env_aqua	IMG965570@518_host_other	1
IMG64681@10739_env_aqua	IMG965570@518_host_other	1
IMG69227@10739_env_aqua	IMG965570@518_host_other	1
IMG69228@10739_env_aqua	IMG965570@518_host_other	1
CAM138064@C136_env_aqua	IMG965570@518_host_other	1
CAM139814@C136_env_aqua	IMG965570@518_host_other	1
IMG65636@10739_env_aqua	IMG958095@516_host_other	1
IMG68623@10739_env_aqua	IMG948802@514_host_other	1
CAM139454@C136_env_aqua	IMG948802@514_host_other	1
IMG48555@10739_env_aqua	IMG945983@514_host_other	1
IMG61061@10739_env_aqua	IMG945983@514_host_other	1
IMG67576@10739_env_aqua	IMG945983@514_host_other	1
CAM28395@C52_env_aqua	IMG956282@516_host_other	1
IMG46970@10739_env_aqua	IMG956282@516_host_other	1
IMG54153@10739_env_aqua	IMG956282@516_host_other	1
IMG57366@10739_env_aqua	IMG956282@516_host_other	1
IMG58592@10739_env_aqua	IMG956282@516_host_other	1
IMG58593@10739_env_aqua	IMG956282@516_host_other	1
IMG59811@10739_env_aqua	IMG956282@516_host_other	1
IMG59911@10739_env_aqua	IMG956282@516_host_other	1
IMG59912@10739_env_aqua	IMG956282@516_host_other	1
IMG61670@10739_env_aqua	IMG956282@516_host_other	1
IMG62069@10739_env_aqua	IMG956282@516_host_other	1
IMG66707@10739_env_aqua	IMG956282@516_host_other	1
IMG66740@10739_env_aqua	IMG956282@516_host_other	1
IMG67261@10739_env_aqua	IMG956282@516_host_other	1
IMG67267@10739_env_aqua	IMG956282@516_host_other	1
IMG67268@10739_env_aqua	IMG956282@516_host_other	1
IMG68870@10739_env_aqua	IMG956282@516_host_other	1
IMG69382@10739_env_aqua	IMG956282@516_host_other	1
IMG69383@10739_env_aqua	IMG956282@516_host_other	1
IMG69385@10739_env_aqua	IMG956282@516_host_other	1
IMG70295@10739_env_aqua	IMG956282@516_host_other	1
CAM133787@C135_env_aqua	IMG956282@516_host_other	1
CAM134272@C135_env_aqua	IMG956282@516_host_other	1
CAM137898@C136_env_aqua	IMG956282@516_host_other	1
CAM138023@C136_env_aqua	IMG956282@516_host_other	1
CAM138842@C136_env_aqua	IMG956282@516_host_other	1
CAM140122@C136_env_aqua	IMG956282@516_host_other	1
CAM140881@C136_env_aqua	IMG956282@516_host_other	1
CAM141284@C136_env_aqua	IMG956282@516_host_other	1
CAM142229@C136_env_aqua	IMG956282@516_host_other	1
CAM142377@C136_env_aqua	IMG956282@516_host_other	1
CAM142390@C136_env_aqua	IMG956282@516_host_other	1
CAM142633@C136_env_aqua	IMG956282@516_host_other	1
CAM143216@C136_env_aqua	IMG956282@516_host_other	1
CAM144181@C136_env_aqua	IMG956282@516_host_other	1
IMG59140@10739_env_aqua	IMG966464@518_host_other	1
IMG59433@10739_env_aqua	IMG966464@518_host_other	1
IMG65986@10739_env_aqua	IMG966464@518_host_other	1
IMG68104@10739_env_aqua	IMG966464@518_host_other	1
CAM137226@C136_env_aqua	IMG966464@518_host_other	1
CAM138339@C136_env_aqua	IMG966464@518_host_other	1
CAM140243@C136_env_aqua	IMG966464@518_host_other	1
IMG65986@10739_env_aqua	IMG955825@516_host_other	1
IMG47479@10739_env_aqua	IMG967472@518_host_other	1
IMG55616@10739_env_aqua	IMG967472@518_host_other	1
IMG59257@10739_env_aqua	IMG967472@518_host_other	1
IMG59259@10739_env_aqua	IMG967472@518_host_other	1
IMG61904@10739_env_aqua	IMG967472@518_host_other	1
IMG63298@10739_env_aqua	IMG967472@518_host_other	1
CAM138936@C136_env_aqua	IMG967472@518_host_other	1
CAM139330@C136_env_aqua	IMG967472@518_host_other	1
CAM142229@C136_env_aqua	IMG967472@518_host_other	1
CAM143436@C136_env_aqua	IMG967472@518_host_other	1
CAM142840@C136_env_aqua	IMG963675@518_host_other	1
IMG62100@10739_env_aqua	IMG952542@515_host_other	1
IMG67927@10739_env_aqua	IMG952542@515_host_other	1
CAM132460@C135_env_aqua	IMG966937@518_host_other	1
CAM137815@C136_env_aqua	IMG956956@516_host_other	1
CAM137815@C136_env_aqua	IMG963782@518_host_other	1
IMG59040@10739_env_aqua	IMG963782@518_host_other	1
IMG59041@10739_env_aqua	IMG963782@518_host_other	1
CAM137214@C136_env_aqua	IMG963782@518_host_other	1
IMG67406@10739_env_aqua	IMG945095@514_host_other	1
CAM139269@C136_env_aqua	IMG945095@514_host_other	1
IMG59258@10739_env_aqua	IMG954141@515_host_other	1
IMG61551@10739_env_aqua	IMG947353@514_host_other	1
IMG66999@10739_env_aqua	IMG965765@518_host_other	1
IMG65695@10739_env_aqua	IMG967151@518_host_other	1
IMG65695@10739_env_aqua	IMG950254@515_host_other	1
IMG45546@10739_env_aqua	IMG712532@18180_host_other	1
IMG57421@10739_env_aqua	IMG956579@516_host_other	1
IMG44530@10739_env_aqua	IMG954908@515_host_other	1
IMG44530@10739_env_aqua	IMG949393@514_host_other	1
IMG59911@10739_env_aqua	IMG963894@518_host_other	1
IMG57937@10739_env_aqua	IMG967275@518_host_other	1
IMG57937@10739_env_aqua	IMG956731@516_host_other	1
IMG57374@10739_env_aqua	IMG949711@514_host_other	1
IMG59140@10739_env_aqua	IMG952713@515_host_other	1
IMG68104@10739_env_aqua	IMG952713@515_host_other	1
IMG139303@11654_host_other	IMG950516@515_host_other	1
IMG70251@10739_env_aqua	IMG948002@514_host_other	1
IMG68301@10739_env_aqua	IMG956579@516_host_other	1
IMG68301@10739_env_aqua	IMG952352@515_host_other	1
IMG62400@10739_env_aqua	IMG953089@515_host_other	1
CAM21582@C41_env_aqua	MGRAST5841@4440940.3.raw_host_hum	1
MGRAST5841@4440940.3.raw_host_hum	IMG997194@625_host_other	1
MGRAST5841@4440940.3.raw_host_hum	IMG712447@18180_host_other	1
IMG55475@10739_env_aqua	IMG954997@515_host_other	1
IMG55475@10739_env_aqua	IMG955976@516_host_other	1
IMG65780@10739_env_aqua	CAM139810@C136_env_aqua	1
CAM139810@C136_env_aqua	IMG955976@516_host_other	1
CAM139810@C136_env_aqua	IMG953382@515_host_other	1
IMG60379@10739_env_aqua	IMG956396@516_host_other	1
IMG60380@10739_env_aqua	IMG956396@516_host_other	1
IMG60381@10739_env_aqua	IMG956396@516_host_other	2
IMG60382@10739_env_aqua	IMG956396@516_host_other	1
IMG68256@10739_env_aqua	IMG956396@516_host_other	1
CAM132224@C135_env_aqua	IMG956396@516_host_other	1
CAM136577@C136_env_aqua	IMG956396@516_host_other	1
CAM137861@C136_env_aqua	IMG956396@516_host_other	1
IMG66507@10739_env_aqua	IMG950913@515_host_other	1
IMG68382@10739_env_aqua	IMG949971@515_host_other	1
CAM141309@C136_env_aqua	IMG949971@515_host_other	1
IMG69202@10739_env_aqua	IMG966339@518_host_other	1
IMG69202@10739_env_aqua	IMG951520@515_host_other	1
IMG60470@10739_env_aqua	IMG954975@515_host_other	1
IMG65645@10739_env_aqua	IMG954975@515_host_other	1
CAM144046@C136_env_aqua	IMG954975@515_host_other	1
IMG69201@10739_env_aqua	IMG955641@516_host_other	1
CAM138524@C136_env_aqua	IMG955641@516_host_other	1
IMG54426@10739_env_aqua	IMG965741@518_host_other	1
IMG65780@10739_env_aqua	IMG955976@516_host_other	1
IMG65780@10739_env_aqua	IMG953382@515_host_other	1
IMG55474@10739_env_aqua	IMG967940@518_host_other	1
IMG55474@10739_env_aqua	IMG955976@516_host_other	1
IMG56853@10739_env_aqua	IMG946006@514_host_other	1
IMG58061@10739_env_aqua	CAM139510@C136_env_aqua	1
IMG58061@10739_env_aqua	IMG963708@518_host_other	1
IMG61205@10739_env_aqua	IMG951546@515_host_other	1
IMG54249@10739_env_aqua	IMG957523@516_host_other	1
IMG55942@10739_env_aqua	IMG957523@516_host_other	1
IMG60504@10739_env_aqua	IMG957523@516_host_other	1
IMG61800@10739_env_aqua	IMG957523@516_host_other	1
IMG62243@10739_env_aqua	IMG957523@516_host_other	1
IMG66197@10739_env_aqua	IMG957523@516_host_other	1
IMG66337@10739_env_aqua	IMG957523@516_host_other	1
IMG66338@10739_env_aqua	IMG957523@516_host_other	1
IMG70533@10739_env_aqua	IMG957523@516_host_other	1
CAM132107@C135_env_aqua	IMG957523@516_host_other	1
CAM132184@C135_env_aqua	IMG957523@516_host_other	1
CAM132273@C135_env_aqua	IMG957523@516_host_other	1
CAM132774@C135_env_aqua	IMG957523@516_host_other	1
CAM133205@C135_env_aqua	IMG957523@516_host_other	1
CAM139998@C136_env_aqua	IMG957523@516_host_other	1
CAM140566@C136_env_aqua	IMG957523@516_host_other	1
CAM141744@C136_env_aqua	IMG957523@516_host_other	1
CAM142265@C136_env_aqua	IMG957523@516_host_other	2
CAM143987@C136_env_aqua	IMG957523@516_host_other	1
CAM138842@C136_env_aqua	IMG963894@518_host_other	1
IMG56038@10739_env_aqua	CAM137926@C136_env_aqua	1
IMG56038@10739_env_aqua	IMG968983@518_host_other	1
IMG59811@10739_env_aqua	IMG966743@518_host_other	1
IMG67267@10739_env_aqua	IMG966743@518_host_other	1
CAM142229@C136_env_aqua	IMG966743@518_host_other	1
IMG44668@10739_env_aqua	IMG946032@514_host_other	1
IMG46254@10739_env_aqua	IMG964060@518_host_other	1
IMG59597@10739_env_aqua	IMG964060@518_host_other	1
IMG65160@10739_env_aqua	IMG964060@518_host_other	1
IMG65161@10739_env_aqua	IMG964060@518_host_other	1
CAM133386@C135_env_aqua	IMG964060@518_host_other	1
CAM139459@C136_env_aqua	IMG964060@518_host_other	1
CAM140339@C136_env_aqua	IMG964060@518_host_other	1
CAM140353@C136_env_aqua	IMG964060@518_host_other	2
CAM141319@C136_env_aqua	IMG964060@518_host_other	1
CAM132224@C135_env_aqua	IMG966036@518_host_other	1
IMG62261@10739_env_aqua	IMG957737@516_host_other	1
CAM28426@C52_env_aqua	IMG965772@518_host_other	2
IMG54155@10739_env_aqua	IMG965772@518_host_other	1
IMG57860@10739_env_aqua	IMG965772@518_host_other	1
IMG57861@10739_env_aqua	IMG965772@518_host_other	2
IMG57862@10739_env_aqua	IMG965772@518_host_other	2
IMG60691@10739_env_aqua	IMG965772@518_host_other	1
IMG60692@10739_env_aqua	IMG965772@518_host_other	1
IMG61457@10739_env_aqua	IMG965772@518_host_other	1
IMG61458@10739_env_aqua	IMG965772@518_host_other	1
IMG63426@10739_env_aqua	IMG965772@518_host_other	1
IMG63427@10739_env_aqua	IMG965772@518_host_other	1
IMG68996@10739_env_aqua	IMG965772@518_host_other	1
CAM132432@C135_env_aqua	IMG965772@518_host_other	1
CAM136589@C136_env_aqua	IMG965772@518_host_other	1
CAM138000@C136_env_aqua	IMG965772@518_host_other	1
CAM143262@C136_env_aqua	IMG965772@518_host_other	1
CAM143987@C136_env_aqua	IMG965772@518_host_other	1
IMG49060@10739_env_aqua	CAM143012@C136_env_aqua	1
IMG49060@10739_env_aqua	IMG953763@515_host_other	1
IMG49060@10739_env_aqua	IMG958095@516_host_other	1
IMG56853@10739_env_aqua	IMG954898@515_host_other	1
CAM138064@C136_env_aqua	IMG954898@515_host_other	1
IMG68382@10739_env_aqua	IMG950891@515_host_other	1
CAM141309@C136_env_aqua	IMG950891@515_host_other	1
IMG44529@10739_env_aqua	CAM142762@C136_env_aqua	1
IMG44529@10739_env_aqua	IMG955825@516_host_other	1
IMG44529@10739_env_aqua	IMG954908@515_host_other	1
IMG65113@10739_env_aqua	IMG951969@515_host_other	1
CAM139980@C136_env_aqua	IMG951969@515_host_other	1
IMG60446@10739_env_aqua	IMG950733@515_host_other	1
IMG71174@10739_env_aqua	IMG950733@515_host_other	1
CAM136551@C136_env_aqua	IMG950733@515_host_other	1
IMG70585@10739_env_aqua	IMG949998@515_host_other	1
IMG62555@10739_env_aqua	IMG966027@518_host_other	1
IMG62783@10739_env_aqua	CAM139221@C136_env_aqua	1
IMG62783@10739_env_aqua	IMG966339@518_host_other	1
IMG62783@10739_env_aqua	IMG955641@516_host_other	1
CAM28426@C52_env_aqua	IMG953825@515_host_other	2
CAM132432@C135_env_aqua	IMG953825@515_host_other	1
IMG66993@10739_env_aqua	IMG948869@514_host_other	1
CAM137394@C136_env_aqua	IMG948869@514_host_other	1
CAM139426@C136_env_aqua	IMG948869@514_host_other	1
IMG69725@10739_env_aqua	CAM138145@C136_env_aqua	1
CAM138145@C136_env_aqua	IMG957737@516_host_other	1
IMG62254@10739_env_aqua	CAM140973@C136_env_aqua	1
IMG62254@10739_env_aqua	IMG958283@516_host_other	1
IMG65749@10739_env_aqua	IMG946169@514_host_other	1
CAM137926@C136_env_aqua	IMG946169@514_host_other	1
CAM144081@C136_env_aqua	IMG946169@514_host_other	1
IMG54081@10739_env_aqua	IMG950646@515_host_other	1
CAM132433@C135_env_aqua	IMG953292@515_host_other	1
IMG65278@10739_env_aqua	IMG966038@518_host_other	1
CAM141006@C136_env_aqua	IMG966038@518_host_other	1
IMG54250@10739_env_aqua	IMG957523@516_host_other	1
IMG54250@10739_env_aqua	IMG954378@515_host_other	1
IMG54082@10739_env_aqua	IMG948583@514_host_other	1
IMG54083@10739_env_aqua	IMG948583@514_host_other	1
IMG55952@10739_env_aqua	CAM140854@C136_env_aqua	1
IMG60250@10739_env_aqua	CAM141743@C136_env_aqua	1
IMG60250@10739_env_aqua	IMG951798@515_host_other	1
IMG55136@10739_env_aqua	CAM140138@C136_env_aqua	1
IMG55136@10739_env_aqua	IMG967275@518_host_other	1
IMG55136@10739_env_aqua	IMG955225@515_host_other	1
CAM137128@C136_env_aqua	IMG954997@515_host_other	1
CAM137128@C136_env_aqua	IMG955976@516_host_other	1
IMG68382@10739_env_aqua	IMG963189@518_host_other	1
IMG57861@10739_env_aqua	IMG956595@516_host_other	2
IMG58470@10739_env_aqua	IMG945225@514_host_other	1
IMG57860@10739_env_aqua	IMG949796@514_host_other	1
IMG63426@10739_env_aqua	IMG949796@514_host_other	1
CAM143262@C136_env_aqua	IMG949796@514_host_other	1
IMG54723@10739_env_aqua	IMG965108@518_host_other	1
IMG54723@10739_env_aqua	IMG953016@515_host_other	1
IMG986318@5936_host_other	MGRAST5645@4440940.3.raw_host_hum	1
MGRAST5645@4440940.3.raw_host_hum	IMG999596@625_host_other	1
MGRAST5645@4440940.3.raw_host_hum	IMG957734@516_host_other	1
MGRAST5645@4440940.3.raw_host_hum	IMG958283@516_host_other	1
CAM133787@C135_env_aqua	IMG951217@515_host_other	1
IMG60382@10739_env_aqua	IMG953006@515_host_other	1
IMG64013@10739_env_aqua	IMG957585@516_host_other	1
IMG65278@10739_env_aqua	CAM141006@C136_env_aqua	1
IMG55128@10739_env_aqua	IMG967940@518_host_other	1
IMG55129@10739_env_aqua	IMG967940@518_host_other	1
IMG55475@10739_env_aqua	IMG967940@518_host_other	1
IMG60556@10739_env_aqua	IMG967940@518_host_other	1
IMG65780@10739_env_aqua	IMG967940@518_host_other	1
IMG67698@10739_env_aqua	IMG967940@518_host_other	1
CAM137128@C136_env_aqua	IMG967940@518_host_other	1
CAM139810@C136_env_aqua	IMG967940@518_host_other	1
CAM144158@C136_env_aqua	IMG967940@518_host_other	1
IMG69338@10739_env_aqua	IMG957932@516_host_other	1
IMG65792@10739_env_aqua	IMG965458@518_host_other	1
CAM139083@C136_env_aqua	IMG965458@518_host_other	1
IMG67700@10739_env_aqua	IMG947729@514_host_other	1
CAM143335@C136_env_aqua	IMG947729@514_host_other	1
IMG70920@10739_env_aqua	IMG957948@516_host_other	1
IMG70920@10739_env_aqua	IMG954545@515_host_other	1
IMG68362@10739_env_aqua	IMG957585@516_host_other	1
IMG68362@10739_env_aqua	IMG966060@518_host_other	1
IMG61061@10739_env_aqua	CAM138300@C136_env_aqua	1
IMG61061@10739_env_aqua	IMG965105@518_host_other	1
IMG61061@10739_env_aqua	IMG952504@515_host_other	1
IMG986318@5936_host_other	IMG714102@18180_host_other	1
MGRAST47434@4440949.3.raw_host_hum	IMG714102@18180_host_other	1
IMG999733@625_host_other	IMG714102@18180_host_other	1
IMG57937@10739_env_aqua	IMG953161@515_host_other	1
CAM133101@C135_env_aqua	IMG953161@515_host_other	2
IMG1003987@765_host_other	IMG138935@11654_host_other	1
IMG138935@11654_host_other	IMG950516@515_host_other	1
IMG65113@10739_env_aqua	IMG963444@518_host_other	1
IMG65114@10739_env_aqua	IMG963444@518_host_other	1
CAM132688@C135_env_aqua	IMG963444@518_host_other	1
CAM139980@C136_env_aqua	IMG963444@518_host_other	1
IMG57371@10739_env_aqua	IMG958283@516_host_other	1
IMG57372@10739_env_aqua	IMG958283@516_host_other	1
CAM139214@C136_env_aqua	IMG966662@518_host_other	1
CAM139214@C136_env_aqua	IMG954785@515_host_other	1
IMG55134@10739_env_aqua	IMG956731@516_host_other	1
IMG55136@10739_env_aqua	IMG956731@516_host_other	1
IMG57831@10739_env_aqua	IMG956731@516_host_other	1
IMG57833@10739_env_aqua	IMG956731@516_host_other	1
IMG57936@10739_env_aqua	IMG956731@516_host_other	1
IMG57938@10739_env_aqua	IMG956731@516_host_other	1
IMG62629@10739_env_aqua	IMG956731@516_host_other	1
IMG66324@10739_env_aqua	IMG956731@516_host_other	1
IMG66325@10739_env_aqua	IMG956731@516_host_other	1
IMG68716@10739_env_aqua	IMG956731@516_host_other	1
IMG68717@10739_env_aqua	IMG956731@516_host_other	1
IMG70241@10739_env_aqua	IMG956731@516_host_other	1
IMG70242@10739_env_aqua	IMG956731@516_host_other	1
CAM132906@C135_env_aqua	IMG956731@516_host_other	1
CAM133101@C135_env_aqua	IMG956731@516_host_other	1
CAM137605@C136_env_aqua	IMG956731@516_host_other	1
CAM137715@C136_env_aqua	IMG956731@516_host_other	1
CAM139299@C136_env_aqua	IMG956731@516_host_other	1
CAM140138@C136_env_aqua	IMG956731@516_host_other	1
CAM140427@C136_env_aqua	IMG956731@516_host_other	1
CAM141228@C136_env_aqua	IMG956731@516_host_other	1
CAM142286@C136_env_aqua	IMG956731@516_host_other	1
CAM143739@C136_env_aqua	IMG956731@516_host_other	1
CAM141781@C136_env_aqua	IMG952278@515_host_other	1
CAM141781@C136_env_aqua	IMG968993@518_host_other	1
IMG65446@10739_env_aqua	IMG967385@518_host_other	1
CAM140469@C136_env_aqua	IMG967385@518_host_other	1
IMG58042@10739_env_aqua	IMG955825@516_host_other	1
IMG64123@10739_env_aqua	IMG956956@516_host_other	1
IMG63270@10739_env_aqua	IMG953490@515_host_other	1
IMG68623@10739_env_aqua	IMG953490@515_host_other	1
CAM139454@C136_env_aqua	IMG953490@515_host_other	1
MGRAST5645@4440940.3.raw_host_hum	IMG999733@625_host_other	1
IMG999733@625_host_other	IMG963925@518_host_other	1
CAM142942@C136_env_aqua	IMG953761@515_host_other	1
CAM142942@C136_env_aqua	IMG946813@514_host_other	1
CAM21582@C41_env_aqua	MGRAST48745@4440949.3.raw_host_hum	1
MGRAST48745@4440949.3.raw_host_hum	IMG712447@18180_host_other	1
IMG68955@10739_env_aqua	IMG947070@514_host_other	1
IMG54120@10739_env_aqua	IMG952504@515_host_other	1
IMG64940@10739_env_aqua	IMG952504@515_host_other	2
IMG67576@10739_env_aqua	IMG952504@515_host_other	1
CAM138300@C136_env_aqua	IMG952504@515_host_other	1
CAM142363@C136_env_aqua	IMG952504@515_host_other	2
IMG67927@10739_env_aqua	IMG956227@516_host_other	1
IMG67927@10739_env_aqua	IMG945175@514_host_other	2
CAM139189@C136_env_aqua	IMG955654@516_host_other	1
IMG58931@10739_env_aqua	IMG954262@515_host_other	1
CAM142390@C136_env_aqua	IMG968452@518_host_other	1
IMG65114@10739_env_aqua	IMG957585@516_host_other	1
CAM142275@C136_env_aqua	IMG949998@515_host_other	1
IMG67349@10739_env_aqua	IMG944950@514_host_other	1
MGRAST17344@4440942.3.raw_host_hum	IMG999596@625_host_other	1
IMG58102@10739_env_aqua	CAM138666@C136_env_aqua	1
CAM138666@C136_env_aqua	IMG964699@518_host_other	1
CAM137641@C136_env_aqua	IMG963756@518_host_other	1
CAM140243@C136_env_aqua	IMG963756@518_host_other	1
IMG55616@10739_env_aqua	CAM143436@C136_env_aqua	1
IMG55616@10739_env_aqua	IMG956227@516_host_other	1
IMG54471@10739_env_aqua	IMG951319@515_host_other	1
IMG60572@10739_env_aqua	IMG951319@515_host_other	1
CAM142163@C136_env_aqua	IMG951319@515_host_other	1
IMG54082@10739_env_aqua	IMG966104@518_host_other	1
IMG58360@10739_env_aqua	IMG965105@518_host_other	1
IMG58360@10739_env_aqua	IMG952715@515_host_other	1
IMG55942@10739_env_aqua	IMG967734@518_host_other	1
IMG60791@10739_env_aqua	IMG958095@516_host_other	1
IMG59912@10739_env_aqua	IMG963894@518_host_other	1
IMG61670@10739_env_aqua	IMG963894@518_host_other	1
IMG66707@10739_env_aqua	IMG963894@518_host_other	1
IMG70297@10739_env_aqua	IMG963894@518_host_other	1
CAM133787@C135_env_aqua	IMG963894@518_host_other	1
CAM141284@C136_env_aqua	IMG963894@518_host_other	1
IMG68362@10739_env_aqua	IMG953104@515_host_other	1
CAM136616@C136_env_aqua	IMG953104@515_host_other	1
IMG54756@10739_env_aqua	CAM138312@C136_env_aqua	1
IMG54756@10739_env_aqua	IMG955573@516_host_other	1
IMG54756@10739_env_aqua	IMG953574@515_host_other	1
IMG54120@10739_env_aqua	CAM142363@C136_env_aqua	1
IMG54120@10739_env_aqua	IMG955825@516_host_other	1
IMG58657@10739_env_aqua	IMG965168@518_host_other	1
IMG69227@10739_env_aqua	CAM136644@C136_env_aqua	1
IMG69227@10739_env_aqua	IMG947559@514_host_other	1
CAM144081@C136_env_aqua	IMG955976@516_host_other	2
CAM141519@C136_env_aqua	IMG958095@516_host_other	2
IMG67406@10739_env_aqua	IMG953133@515_host_other	1
CAM139269@C136_env_aqua	IMG953133@515_host_other	1
IMG64534@10739_env_aqua	IMG956595@516_host_other	1
IMG64534@10739_env_aqua	IMG952759@515_host_other	1
IMG59041@10739_env_aqua	IMG953247@515_host_other	1
CAM136631@C136_env_aqua	IMG953247@515_host_other	1
IMG58101@10739_env_aqua	CAM137156@C136_env_aqua	1
CAM137156@C136_env_aqua	IMG963222@518_host_other	1
IMG54756@10739_env_aqua	IMG968091@518_host_other	1
IMG60470@10739_env_aqua	IMG968091@518_host_other	1
IMG60572@10739_env_aqua	IMG968091@518_host_other	1
IMG65645@10739_env_aqua	IMG968091@518_host_other	1
CAM142163@C136_env_aqua	IMG968091@518_host_other	1
CAM144046@C136_env_aqua	IMG968091@518_host_other	1
IMG57367@10739_env_aqua	IMG956282@516_host_other	1
IMG55411@10739_env_aqua	IMG946303@514_host_other	1
MGRAST7517@4440940.3.raw_host_hum	IMG712901@18180_host_other	1
IMG62727@10739_env_aqua	CAM139782@C136_env_aqua	1
IMG62727@10739_env_aqua	IMG965990@518_host_other	1
IMG62100@10739_env_aqua	IMG966568@518_host_other	1
IMG67927@10739_env_aqua	IMG966568@518_host_other	1
IMG59041@10739_env_aqua	CAM137214@C136_env_aqua	1
IMG59041@10739_env_aqua	IMG956956@516_host_other	1
IMG63427@10739_env_aqua	CAM143987@C136_env_aqua	1
IMG63427@10739_env_aqua	IMG950313@515_host_other	1
IMG68996@10739_env_aqua	CAM138000@C136_env_aqua	1
CAM138000@C136_env_aqua	IMG954961@515_host_other	1
IMG66325@10739_env_aqua	IMG955225@515_host_other	1
IMG59259@10739_env_aqua	IMG956227@516_host_other	1
IMG61744@10739_env_aqua	IMG955976@516_host_other	1
IMG66169@10739_env_aqua	IMG951141@515_host_other	1
IMG60382@10739_env_aqua	IMG966036@518_host_other	1
IMG67099@10739_env_aqua	IMG963675@518_host_other	1
IMG67099@10739_env_aqua	IMG954361@515_host_other	1
CAM137861@C136_env_aqua	IMG964888@518_host_other	1
IMG60378@10739_env_aqua	IMG958092@516_host_other	1
IMG60378@10739_env_aqua	IMG951721@515_host_other	1
CAM132273@C135_env_aqua	IMG948478@514_host_other	1
CAM140566@C136_env_aqua	IMG948478@514_host_other	1
IMG63043@10739_env_aqua	IMG951603@515_host_other	1
IMG68355@10739_env_aqua	IMG953202@515_host_other	1
IMG81719@11620_host_other	IMG712447@18180_host_other	1
MGRAST5347@4440940.3.raw_host_hum	IMG712447@18180_host_other	1
MGRAST5435@4440940.3.raw_host_hum	IMG712447@18180_host_other	1
MGRAST5871@4440940.3.raw_host_hum	IMG712447@18180_host_other	1
MGRAST5883@4440940.3.raw_host_hum	IMG712447@18180_host_other	1
MGRAST7367@4440940.3.raw_host_hum	IMG712447@18180_host_other	1
MGRAST48361@4440949.3.raw_host_hum	IMG712447@18180_host_other	1
IMG60569@10739_env_aqua	IMG712447@18180_host_other	1
IMG1003579@765_host_other	IMG54714@10739_env_aqua	1
IMG54714@10739_env_aqua	IMG950516@515_host_other	1
IMG56552@10739_env_aqua	IMG967796@518_host_other	1
IMG56552@10739_env_aqua	IMG956595@516_host_other	1
IMG140552@11654_host_other	IMG950516@515_host_other	1
IMG58202@10739_env_aqua	IMG966662@518_host_other	1
IMG68623@10739_env_aqua	IMG966662@518_host_other	1
CAM139454@C136_env_aqua	IMG966662@518_host_other	1
CAM141721@C136_env_aqua	IMG966662@518_host_other	1
CAM142150@C136_env_aqua	IMG966662@518_host_other	1
CAM144010@C136_env_aqua	IMG966662@518_host_other	1
CAM139817@C136_env_aqua	IMG949752@514_host_other	1
IMG44668@10739_env_aqua	IMG964295@518_host_other	1
IMG46671@10739_env_aqua	IMG964295@518_host_other	1
IMG55785@10739_env_aqua	IMG964295@518_host_other	1
IMG69646@10739_env_aqua	IMG964295@518_host_other	1
CAM142561@C136_env_aqua	IMG964295@518_host_other	1
IMG59507@10739_env_aqua	IMG968653@518_host_other	1
IMG66059@10739_env_aqua	IMG968653@518_host_other	1
CAM142073@C136_env_aqua	IMG968653@518_host_other	1
CAM144163@C136_env_aqua	IMG967210@518_host_other	1
CAM144163@C136_env_aqua	IMG953646@515_host_other	1
IMG61329@10739_env_aqua	IMG965050@518_host_other	1
IMG69377@10739_env_aqua	IMG965050@518_host_other	1
CAM144389@C136_env_aqua	IMG965050@518_host_other	1
IMG55369@10739_env_aqua	IMG952886@515_host_other	1
IMG63762@10739_env_aqua	IMG963397@518_host_other	1
IMG68256@10739_env_aqua	IMG964888@518_host_other	1
IMG45546@10739_env_aqua	IMG713396@18180_host_other	1
IMG46970@10739_env_aqua	IMG953877@515_host_other	1
IMG58042@10739_env_aqua	IMG965668@518_host_other	1
IMG60718@10739_env_aqua	IMG965668@518_host_other	1
IMG69486@10739_env_aqua	IMG965668@518_host_other	1
CAM138978@C136_env_aqua	IMG965668@518_host_other	1
IMG68996@10739_env_aqua	IMG949691@514_host_other	1
IMG55019@10739_env_aqua	IMG958268@516_host_other	1
IMG55020@10739_env_aqua	IMG958268@516_host_other	1
IMG55785@10739_env_aqua	IMG958268@516_host_other	1
IMG57523@10739_env_aqua	IMG958268@516_host_other	2
IMG63043@10739_env_aqua	IMG958268@516_host_other	1
IMG65838@10739_env_aqua	IMG958268@516_host_other	1
IMG65839@10739_env_aqua	IMG958268@516_host_other	1
CAM139225@C136_env_aqua	IMG958268@516_host_other	1
CAM140698@C136_env_aqua	IMG958268@516_host_other	1
CAM142787@C136_env_aqua	IMG958268@516_host_other	1
IMG66660@10739_env_aqua	IMG963708@518_host_other	1
IMG69088@10739_env_aqua	IMG963708@518_host_other	1
CAM139510@C136_env_aqua	IMG963708@518_host_other	1
CAM140908@C136_env_aqua	IMG963708@518_host_other	1
CAM142942@C136_env_aqua	IMG963708@518_host_other	1
MGRAST47446@4440949.3.raw_host_hum	IMG951581@515_host_other	1
IMG66338@10739_env_aqua	IMG954378@515_host_other	1
IMG62783@10739_env_aqua	IMG951520@515_host_other	1
CAM139221@C136_env_aqua	IMG951520@515_host_other	1
IMG57862@10739_env_aqua	IMG950313@515_host_other	2
CAM142070@C136_env_aqua	IMG956595@516_host_other	1
CAM142070@C136_env_aqua	IMG967796@518_host_other	1
IMG137679@11654_host_other	IMG950367@515_host_other	1
IMG139184@11654_host_other	IMG965163@518_host_other	1
CAM139464@C136_env_aqua	IMG965765@518_host_other	1
CAM139078@C136_env_aqua	IMG946712@514_host_other	1
IMG55785@10739_env_aqua	CAM141166@C136_env_aqua	1
IMG62119@10739_env_aqua	IMG965741@518_host_other	1
CAM137815@C136_env_aqua	IMG950952@515_host_other	1
IMG54387@10739_env_aqua	IMG963144@518_host_other	1
MGRAST5617@4440940.3.raw_host_hum	IMG712665@18180_host_other	1
IMG996855@625_host_other	IMG712665@18180_host_other	1
IMG67098@10739_env_aqua	IMG963675@518_host_other	1
CAM132224@C135_env_aqua	IMG950791@515_host_other	1
IMG997730@625_host_other	IMG712701@18180_host_other	1
IMG68300@10739_env_aqua	IMG956579@516_host_other	1
CAM139994@C136_env_aqua	IMG957948@516_host_other	1
CAM139994@C136_env_aqua	IMG949211@514_host_other	1
IMG57833@10739_env_aqua	CAM140427@C136_env_aqua	1
CAM140427@C136_env_aqua	IMG955225@515_host_other	1
IMG66694@10739_env_aqua	IMG949080@514_host_other	1
IMG986318@5936_host_other	IMG957734@516_host_other	1
IMG69385@10739_env_aqua	IMG968012@518_host_other	1
IMG59507@10739_env_aqua	IMG968704@518_host_other	1
CAM132558@C135_env_aqua	IMG968704@518_host_other	1
IMG66944@10739_env_aqua	IMG953315@515_host_other	1
CAM139464@C136_env_aqua	IMG953315@515_host_other	1
IMG65395@10739_env_aqua	IMG952867@515_host_other	1
CAM144655@C136_env_aqua	IMG952867@515_host_other	1
CAM132472@C135_env_aqua	IMG951868@515_host_other	1
IMG58982@10739_env_aqua	IMG963189@518_host_other	1
CAM133101@C135_env_aqua	IMG967275@518_host_other	2
IMG58102@10739_env_aqua	IMG964699@518_host_other	1
IMG70826@10739_env_aqua	IMG964699@518_host_other	1
CAM137961@C136_env_aqua	IMG956956@516_host_other	1
IMG62120@10739_env_aqua	IMG953605@515_host_other	1
CAM137905@C136_env_aqua	IMG953605@515_host_other	1
IMG60381@10739_env_aqua	IMG964836@518_host_other	2
IMG60381@10739_env_aqua	IMG949508@514_host_other	1
CAM137632@C136_env_aqua	IMG955654@516_host_other	1
IMG63043@10739_env_aqua	IMG966669@518_host_other	1
IMG54471@10739_env_aqua	IMG966937@518_host_other	1
IMG59904@10739_env_aqua	IMG966937@518_host_other	1
IMG66966@10739_env_aqua	IMG966937@518_host_other	1
CAM138136@C136_env_aqua	IMG966937@518_host_other	1
CAM139807@C136_env_aqua	IMG956956@516_host_other	1
IMG60792@10739_env_aqua	CAM140187@C136_env_aqua	1
CAM140187@C136_env_aqua	IMG967151@518_host_other	1
CAM141284@C136_env_aqua	IMG955086@515_host_other	1
IMG58621@10739_env_aqua	IMG956956@516_host_other	1
IMG58621@10739_env_aqua	IMG963675@518_host_other	1
IMG57860@10739_env_aqua	IMG956595@516_host_other	1
IMG57860@10739_env_aqua	IMG948813@514_host_other	1
IMG55124@10739_env_aqua	IMG951515@515_host_other	1
CAM141965@C136_env_aqua	IMG956595@516_host_other	1
CAM141965@C136_env_aqua	IMG950036@515_host_other	1
IMG60663@10739_env_aqua	IMG955221@515_host_other	1
IMG67583@10739_env_aqua	IMG965360@518_host_other	1
IMG63426@10739_env_aqua	IMG956595@516_host_other	1
IMG63873@10739_env_aqua	CAM139708@C136_env_aqua	1
IMG63873@10739_env_aqua	IMG955917@516_host_other	1
IMG51365@10739_env_aqua	IMG957737@516_host_other	1
IMG62400@10739_env_aqua	CAM139900@C136_env_aqua	1
IMG57451@10739_env_aqua	IMG945644@514_host_other	1
CAM133589@C135_env_aqua	IMG945644@514_host_other	1
CAM140233@C136_env_aqua	IMG945644@514_host_other	1
CAM140469@C136_env_aqua	IMG951471@515_host_other	1
IMG58622@10739_env_aqua	IMG963675@518_host_other	1
IMG58623@10739_env_aqua	IMG963675@518_host_other	1
IMG67054@10739_env_aqua	IMG963675@518_host_other	1
IMG67978@10739_env_aqua	IMG963675@518_host_other	1
CAM137941@C136_env_aqua	IMG963675@518_host_other	1
CAM139053@C136_env_aqua	IMG963675@518_host_other	1
IMG54426@10739_env_aqua	IMG954303@515_host_other	1
IMG63562@10739_env_aqua	CAM141319@C136_env_aqua	1
CAM141319@C136_env_aqua	IMG955641@516_host_other	1
CAM138022@C136_env_aqua	IMG956579@516_host_other	1
IMG67672@10739_env_aqua	IMG964525@518_host_other	1
CAM136589@C136_env_aqua	IMG950313@515_host_other	1
IMG60569@10739_env_aqua	IMG713880@18180_host_other	1
IMG997730@625_host_other	IMG713880@18180_host_other	1
IMG64012@10739_env_aqua	IMG968787@518_host_other	1
IMG45483@10739_env_aqua	IMG950832@515_host_other	1
IMG63296@10739_env_aqua	IMG950832@515_host_other	1
CAM137368@C136_env_aqua	IMG950832@515_host_other	1
IMG60199@10739_env_aqua	IMG965765@518_host_other	1
IMG60199@10739_env_aqua	IMG951657@515_host_other	1
CAM136616@C136_env_aqua	IMG966060@518_host_other	1
IMG45605@10739_env_aqua	IMG955976@516_host_other	1
IMG46836@10739_env_aqua	IMG955976@516_host_other	1
IMG55128@10739_env_aqua	IMG955976@516_host_other	1
IMG55129@10739_env_aqua	IMG955976@516_host_other	1
IMG60260@10739_env_aqua	IMG955976@516_host_other	1
IMG60556@10739_env_aqua	IMG955976@516_host_other	1
IMG61742@10739_env_aqua	IMG955976@516_host_other	2
IMG61745@10739_env_aqua	IMG955976@516_host_other	2
IMG61818@10739_env_aqua	IMG955976@516_host_other	1
IMG62662@10739_env_aqua	IMG955976@516_host_other	2
IMG64187@10739_env_aqua	IMG955976@516_host_other	1
IMG65277@10739_env_aqua	IMG955976@516_host_other	1
IMG66557@10739_env_aqua	IMG955976@516_host_other	1
IMG67410@10739_env_aqua	IMG955976@516_host_other	1
IMG67700@10739_env_aqua	IMG955976@516_host_other	1
IMG67882@10739_env_aqua	IMG955976@516_host_other	1
IMG67884@10739_env_aqua	IMG955976@516_host_other	1
IMG69148@10739_env_aqua	IMG955976@516_host_other	1
IMG69235@10739_env_aqua	IMG955976@516_host_other	1
IMG69854@10739_env_aqua	IMG955976@516_host_other	2
CAM132098@C135_env_aqua	IMG955976@516_host_other	1
CAM135605@C135_env_aqua	IMG955976@516_host_other	1
CAM136655@C136_env_aqua	IMG955976@516_host_other	1
CAM137862@C136_env_aqua	IMG955976@516_host_other	1
CAM138726@C136_env_aqua	IMG955976@516_host_other	1
CAM139782@C136_env_aqua	IMG955976@516_host_other	1
CAM140578@C136_env_aqua	IMG955976@516_host_other	1
CAM140669@C136_env_aqua	IMG955976@516_host_other	1
CAM140814@C136_env_aqua	IMG955976@516_host_other	1
CAM141006@C136_env_aqua	IMG955976@516_host_other	1
CAM141578@C136_env_aqua	IMG955976@516_host_other	1
CAM142057@C136_env_aqua	IMG955976@516_host_other	1
CAM143335@C136_env_aqua	IMG955976@516_host_other	1
CAM144163@C136_env_aqua	IMG955976@516_host_other	1
IMG59507@10739_env_aqua	CAM132558@C135_env_aqua	1
IMG59507@10739_env_aqua	IMG957948@516_host_other	2
CAM143262@C136_env_aqua	IMG956595@516_host_other	1
IMG59433@10739_env_aqua	IMG955825@516_host_other	1
IMG60379@10739_env_aqua	IMG964888@518_host_other	1
IMG1006447@765_host_other	CAM138294@C136_env_aqua	1
IMG70533@10739_env_aqua	IMG953937@515_host_other	1
CAM143987@C136_env_aqua	IMG953937@515_host_other	1
IMG57991@10739_env_aqua	IMG955235@515_host_other	1
IMG60199@10739_env_aqua	IMG955235@515_host_other	1
IMG139739@11654_host_other	IMG950516@515_host_other	1
CAM141492@C136_env_aqua	IMG968993@518_host_other	1
CAM141492@C136_env_aqua	IMG952278@515_host_other	1
CAM28395@C52_env_aqua	IMG966377@518_host_other	1
IMG58931@10739_env_aqua	IMG966377@518_host_other	1
IMG65160@10739_env_aqua	IMG946666@514_host_other	1
CAM140339@C136_env_aqua	IMG946666@514_host_other	1
IMG55020@10739_env_aqua	IMG966669@518_host_other	1
IMG54249@10739_env_aqua	IMG954378@515_host_other	1
CAM133386@C135_env_aqua	IMG955641@516_host_other	1
MGRAST5840@4440940.3.raw_host_hum	IMG1000990@625_host_other	1
IMG58594@10739_env_aqua	CAM143216@C136_env_aqua	1
CAM143216@C136_env_aqua	IMG968012@518_host_other	1
IMG55616@10739_env_aqua	IMG951268@515_host_other	1
IMG63298@10739_env_aqua	IMG951268@515_host_other	1
IMG62629@10739_env_aqua	IMG968610@518_host_other	1
IMG986318@5936_host_other	IMG954301@515_host_other	1
MGRAST5645@4440940.3.raw_host_hum	IMG954301@515_host_other	1
IMG60249@10739_env_aqua	IMG951798@515_host_other	1
IMG66557@10739_env_aqua	IMG967244@518_host_other	1
IMG66557@10739_env_aqua	IMG953646@515_host_other	1
IMG58102@10739_env_aqua	IMG954443@515_host_other	1
IMG66130@10739_env_aqua	IMG964916@518_host_other	1
IMG66130@10739_env_aqua	IMG954117@515_host_other	1
IMG47479@10739_env_aqua	IMG956227@516_host_other	1
IMG59257@10739_env_aqua	IMG956227@516_host_other	1
IMG60251@10739_env_aqua	IMG956227@516_host_other	1
IMG62100@10739_env_aqua	IMG956227@516_host_other	1
IMG62988@10739_env_aqua	IMG956227@516_host_other	1
IMG63298@10739_env_aqua	IMG956227@516_host_other	1
IMG65539@10739_env_aqua	IMG956227@516_host_other	1
IMG67926@10739_env_aqua	IMG956227@516_host_other	1
IMG69863@10739_env_aqua	IMG956227@516_host_other	2
CAM138294@C136_env_aqua	IMG956227@516_host_other	1
CAM138936@C136_env_aqua	IMG956227@516_host_other	1
CAM139294@C136_env_aqua	IMG956227@516_host_other	1
CAM139330@C136_env_aqua	IMG956227@516_host_other	1
CAM141743@C136_env_aqua	IMG956227@516_host_other	2
CAM142210@C136_env_aqua	IMG956227@516_host_other	1
CAM142229@C136_env_aqua	IMG956227@516_host_other	1
CAM143436@C136_env_aqua	IMG956227@516_host_other	1
IMG137618@11654_host_other	IMG950367@515_host_other	1
IMG139137@11654_host_other	IMG950367@515_host_other	1
IMG60752@10739_env_aqua	IMG949252@514_host_other	1
IMG137942@11654_host_other	IMG950516@515_host_other	1
IMG61745@10739_env_aqua	CAM141635@C136_env_aqua	1
IMG61745@10739_env_aqua	IMG967923@518_host_other	2
IMG57523@10739_env_aqua	IMG947557@514_host_other	1
IMG61948@10739_env_aqua	IMG952887@515_host_other	1
IMG70745@10739_env_aqua	IMG945225@514_host_other	1
CAM140900@C136_env_aqua	IMG945225@514_host_other	1
IMG59811@10739_env_aqua	CAM139764@C136_env_aqua	1
CAM139764@C136_env_aqua	IMG968787@518_host_other	2
IMG60180@10739_env_aqua	CAM138885@C136_env_aqua	1
IMG60180@10739_env_aqua	IMG957585@516_host_other	1
IMG65446@10739_env_aqua	IMG947484@514_host_other	1
CAM140469@C136_env_aqua	IMG947484@514_host_other	1
IMG69646@10739_env_aqua	IMG953597@515_host_other	1
IMG57367@10739_env_aqua	IMG968103@518_host_other	1
CAM140122@C136_env_aqua	IMG968103@518_host_other	1
IMG66740@10739_env_aqua	CAM139736@C136_env_aqua	1
IMG62243@10739_env_aqua	IMG953798@515_host_other	1
CAM132107@C135_env_aqua	IMG953798@515_host_other	1
IMG140050@11654_host_other	IMG950516@515_host_other	1
IMG57372@10739_env_aqua	IMG954676@515_host_other	1
CAM139639@C136_env_aqua	IMG952240@515_host_other	1
IMG53194@10739_env_aqua	IMG950739@515_host_other	1
IMG65751@10739_env_aqua	IMG950739@515_host_other	1
CAM141648@C136_env_aqua	IMG950739@515_host_other	1
IMG54155@10739_env_aqua	IMG956595@516_host_other	1
IMG55732@10739_env_aqua	IMG956595@516_host_other	1
IMG57862@10739_env_aqua	IMG956595@516_host_other	2
IMG58329@10739_env_aqua	IMG956595@516_host_other	1
IMG60691@10739_env_aqua	IMG956595@516_host_other	1
IMG60692@10739_env_aqua	IMG956595@516_host_other	1
IMG61458@10739_env_aqua	IMG956595@516_host_other	1
IMG63427@10739_env_aqua	IMG956595@516_host_other	1
IMG63487@10739_env_aqua	IMG956595@516_host_other	1
IMG63488@10739_env_aqua	IMG956595@516_host_other	1
IMG66388@10739_env_aqua	IMG956595@516_host_other	1
IMG66389@10739_env_aqua	IMG956595@516_host_other	1
IMG68996@10739_env_aqua	IMG956595@516_host_other	1
CAM132611@C135_env_aqua	IMG956595@516_host_other	1
CAM132736@C135_env_aqua	IMG956595@516_host_other	1
CAM136589@C136_env_aqua	IMG956595@516_host_other	1
CAM138000@C136_env_aqua	IMG956595@516_host_other	1
CAM143053@C136_env_aqua	IMG956595@516_host_other	1
CAM143987@C136_env_aqua	IMG956595@516_host_other	1
IMG55732@10739_env_aqua	CAM143053@C136_env_aqua	1
IMG55732@10739_env_aqua	IMG967796@518_host_other	1
IMG60790@10739_env_aqua	IMG952536@515_host_other	1
IMG65645@10739_env_aqua	CAM144046@C136_env_aqua	1
IMG66693@10739_env_aqua	IMG968400@518_host_other	1
CAM139221@C136_env_aqua	IMG966339@518_host_other	1
MGRAST5347@4440940.3.raw_host_hum	IMG999670@625_host_other	1
IMG55612@10739_env_aqua	IMG956579@516_host_other	1
IMG61904@10739_env_aqua	IMG956579@516_host_other	1
IMG67631@10739_env_aqua	IMG956579@516_host_other	1
IMG68299@10739_env_aqua	IMG956579@516_host_other	1
IMG68355@10739_env_aqua	IMG956579@516_host_other	1
IMG68356@10739_env_aqua	IMG956579@516_host_other	1
IMG70406@10739_env_aqua	IMG956579@516_host_other	1
CAM138362@C136_env_aqua	IMG956579@516_host_other	1
CAM139170@C136_env_aqua	IMG956579@516_host_other	1
CAM139359@C136_env_aqua	IMG956579@516_host_other	1
CAM143741@C136_env_aqua	IMG956579@516_host_other	1
IMG61205@10739_env_aqua	IMG945251@514_host_other	1
IMG61800@10739_env_aqua	IMG953798@515_host_other	1
IMG67788@10739_env_aqua	CAM139598@C136_env_aqua	1
IMG67788@10739_env_aqua	IMG952485@515_host_other	1
IMG67788@10739_env_aqua	IMG957536@516_host_other	1
IMG58158@10739_env_aqua	IMG956956@516_host_other	1
CAM142220@C136_env_aqua	IMG965929@518_host_other	1
IMG58361@10739_env_aqua	IMG957473@516_host_other	1
IMG66326@10739_env_aqua	IMG956731@516_host_other	1
IMG66326@10739_env_aqua	IMG955225@515_host_other	1
IMG55474@10739_env_aqua	IMG954997@515_host_other	1
IMG67699@10739_env_aqua	IMG954997@515_host_other	1
CAM141578@C136_env_aqua	IMG954997@515_host_other	1
IMG67978@10739_env_aqua	IMG954811@515_host_other	1
IMG55842@10739_env_aqua	IMG951547@515_host_other	1
IMG62696@10739_env_aqua	IMG951547@515_host_other	1
IMG63235@10739_env_aqua	IMG951547@515_host_other	1
CAM136911@C136_env_aqua	IMG951547@515_host_other	1
IMG54575@10739_env_aqua	IMG953702@515_host_other	1
IMG55785@10739_env_aqua	IMG967194@518_host_other	1
IMG65838@10739_env_aqua	IMG967194@518_host_other	1
CAM142787@C136_env_aqua	IMG967194@518_host_other	1
CAM136577@C136_env_aqua	IMG964888@518_host_other	1
IMG59140@10739_env_aqua	CAM143101@C136_env_aqua	1
IMG59140@10739_env_aqua	IMG955825@516_host_other	1
IMG53194@10739_env_aqua	IMG967151@518_host_other	1
IMG61684@10739_env_aqua	IMG966105@518_host_other	1
CAM140138@C136_env_aqua	IMG967275@518_host_other	1
CAM142265@C136_env_aqua	IMG954378@515_host_other	2
IMG61756@10739_env_aqua	IMG951506@515_host_other	1
IMG70745@10739_env_aqua	IMG951506@515_host_other	1
IMG54153@10739_env_aqua	IMG968012@518_host_other	1
IMG54155@10739_env_aqua	IMG954580@515_host_other	1
IMG66059@10739_env_aqua	IMG957948@516_host_other	1
IMG57860@10739_env_aqua	IMG952135@515_host_other	1
CAM140243@C136_env_aqua	IMG955825@516_host_other	1
IMG54724@10739_env_aqua	IMG965108@518_host_other	1
IMG55951@10739_env_aqua	IMG950947@515_host_other	1
IMG62400@10739_env_aqua	IMG950947@515_host_other	1
IMG62620@10739_env_aqua	IMG950947@515_host_other	1
IMG62621@10739_env_aqua	IMG950947@515_host_other	1
IMG67205@10739_env_aqua	IMG950947@515_host_other	1
CAM139610@C136_env_aqua	IMG950947@515_host_other	1
IMG66740@10739_env_aqua	IMG950695@515_host_other	1
IMG45546@10739_env_aqua	IMG952961@515_host_other	1
IMG68996@10739_env_aqua	IMG954961@515_host_other	1
IMG46671@10739_env_aqua	IMG953597@515_host_other	1
IMG60572@10739_env_aqua	CAM144046@C136_env_aqua	1
CAM144046@C136_env_aqua	IMG949748@514_host_other	1
IMG69237@10739_env_aqua	CAM138726@C136_env_aqua	1
CAM138726@C136_env_aqua	IMG948374@514_host_other	1
IMG54387@10739_env_aqua	IMG954121@515_host_other	1
CAM136631@C136_env_aqua	IMG956956@516_host_other	1
CAM144010@C136_env_aqua	IMG957948@516_host_other	1
CAM144010@C136_env_aqua	IMG954038@515_host_other	1
IMG55732@10739_env_aqua	IMG952759@515_host_other	1
IMG63487@10739_env_aqua	IMG952759@515_host_other	1
CAM132611@C135_env_aqua	IMG952759@515_host_other	1
CAM138261@C136_env_aqua	IMG952759@515_host_other	1
CAM133787@C135_env_aqua	IMG947435@514_host_other	1
IMG55612@10739_env_aqua	IMG968253@518_host_other	1
IMG138857@11654_host_other	IMG950516@515_host_other	1
IMG69228@10739_env_aqua	IMG950763@515_host_other	1
CAM139814@C136_env_aqua	IMG950763@515_host_other	1
CAM132299@C135_env_aqua	IMG958095@516_host_other	1
IMG60692@10739_env_aqua	IMG954471@515_host_other	1
CAM141228@C136_env_aqua	IMG967275@518_host_other	1
IMG67576@10739_env_aqua	CAM139078@C136_env_aqua	1
CAM139078@C136_env_aqua	IMG965105@518_host_other	1
CAM142390@C136_env_aqua	IMG954415@515_host_other	1
IMG69486@10739_env_aqua	IMG952887@515_host_other	1
CAM139751@C136_env_aqua	IMG956956@516_host_other	1
CAM142286@C136_env_aqua	IMG967275@518_host_other	1
IMG62250@10739_env_aqua	IMG951141@515_host_other	1
IMG67433@10739_env_aqua	IMG967967@518_host_other	1
IMG55842@10739_env_aqua	IMG968610@518_host_other	1
IMG58594@10739_env_aqua	IMG956282@516_host_other	1
IMG58594@10739_env_aqua	IMG954701@515_host_other	1
IMG64124@10739_env_aqua	IMG951469@515_host_other	1
CAM142150@C136_env_aqua	IMG953444@515_host_other	1
CAM139598@C136_env_aqua	IMG952485@515_host_other	1
CAM139598@C136_env_aqua	IMG957536@516_host_other	1
IMG57421@10739_env_aqua	IMG712482@18180_host_other	1
CAM138978@C136_env_aqua	IMG952887@515_host_other	1
IMG67673@10739_env_aqua	IMG955573@516_host_other	1
IMG55369@10739_env_aqua	IMG965966@518_host_other	1
IMG69079@10739_env_aqua	IMG965966@518_host_other	1
CAM132280@C135_env_aqua	IMG965966@518_host_other	1
CAM137909@C136_env_aqua	IMG965966@518_host_other	1
IMG46836@10739_env_aqua	IMG953646@515_host_other	1
IMG60841@10739_env_aqua	IMG953646@515_host_other	1
CAM140578@C136_env_aqua	IMG953646@515_host_other	1
IMG47091@10739_env_aqua	IMG967151@518_host_other	1
CAM132273@C135_env_aqua	IMG954378@515_host_other	1
IMG63411@10739_env_aqua	IMG949752@514_host_other	1
IMG63412@10739_env_aqua	IMG949752@514_host_other	1
IMG889211@398_host_other	IMG955910@516_host_other	1
CAM139610@C136_env_aqua	IMG955910@516_host_other	1
IMG81719@11620_host_other	MGRAST5871@4440940.3.raw_host_hum	1
IMG81719@11620_host_other	MGRAST5347@4440940.3.raw_host_hum	1
IMG81719@11620_host_other	IMG60569@10739_env_aqua	1
IMG59699@10739_env_aqua	CAM139708@C136_env_aqua	1
CAM139708@C136_env_aqua	IMG955917@516_host_other	1
IMG57371@10739_env_aqua	IMG952221@515_host_other	1
IMG57936@10739_env_aqua	IMG967275@518_host_other	1
IMG71099@10739_env_aqua	IMG968993@518_host_other	1
CAM139145@C136_env_aqua	IMG968993@518_host_other	2
CAM139904@C136_env_aqua	IMG968993@518_host_other	1
IMG55174@10739_env_aqua	IMG965360@518_host_other	1
IMG62400@10739_env_aqua	IMG965360@518_host_other	1
IMG62401@10739_env_aqua	IMG965360@518_host_other	1
IMG62510@10739_env_aqua	IMG965360@518_host_other	1
IMG62620@10739_env_aqua	IMG965360@518_host_other	1
IMG66994@10739_env_aqua	IMG965360@518_host_other	1
IMG67204@10739_env_aqua	IMG965360@518_host_other	1
IMG67205@10739_env_aqua	IMG965360@518_host_other	1
IMG67582@10739_env_aqua	IMG965360@518_host_other	1
IMG67788@10739_env_aqua	IMG965360@518_host_other	1
CAM137394@C136_env_aqua	IMG965360@518_host_other	1
CAM138707@C136_env_aqua	IMG965360@518_host_other	1
CAM139598@C136_env_aqua	IMG965360@518_host_other	1
CAM139875@C136_env_aqua	IMG965360@518_host_other	1
CAM142763@C136_env_aqua	IMG965360@518_host_other	1
CAM144199@C136_env_aqua	IMG965360@518_host_other	1
IMG63928@10739_env_aqua	IMG966104@518_host_other	1
IMG63928@10739_env_aqua	IMG947568@514_host_other	1
IMG61551@10739_env_aqua	IMG955573@516_host_other	1
IMG61552@10739_env_aqua	IMG955573@516_host_other	1
IMG63762@10739_env_aqua	IMG955573@516_host_other	1
IMG68032@10739_env_aqua	IMG955573@516_host_other	1
CAM138052@C136_env_aqua	IMG955573@516_host_other	1
CAM139004@C136_env_aqua	IMG955573@516_host_other	1
IMG67267@10739_env_aqua	CAM134272@C135_env_aqua	1
IMG67267@10739_env_aqua	IMG957429@516_host_other	1
IMG67922@10739_env_aqua	IMG957737@516_host_other	1
IMG61670@10739_env_aqua	IMG951973@515_host_other	1
CAM138294@C136_env_aqua	IMG994496@625_host_other	1
IMG66324@10739_env_aqua	IMG955225@515_host_other	1
IMG60663@10739_env_aqua	IMG948004@514_host_other	1
IMG54155@10739_env_aqua	IMG945695@514_host_other	1
IMG63036@10739_env_aqua	IMG967967@518_host_other	2
IMG63411@10739_env_aqua	IMG957932@516_host_other	1
IMG69558@10739_env_aqua	IMG950646@515_host_other	1
IMG57999@10739_env_aqua	IMG953622@515_host_other	1
IMG70533@10739_env_aqua	IMG967901@518_host_other	1
IMG65488@10739_env_aqua	CAM142210@C136_env_aqua	1
IMG62119@10739_env_aqua	IMG950683@515_host_other	1
CAM138373@C136_env_aqua	IMG957737@516_host_other	1
IMG62069@10739_env_aqua	CAM142633@C136_env_aqua	1
IMG62069@10739_env_aqua	IMG968012@518_host_other	1
IMG66944@10739_env_aqua	IMG965765@518_host_other	1
IMG55369@10739_env_aqua	IMG956956@516_host_other	1
IMG889211@398_host_other	IMG967244@518_host_other	1
CAM21582@C41_env_aqua	MGRAST48361@4440949.3.raw_host_hum	1
IMG49060@10739_env_aqua	IMG967151@518_host_other	1
IMG58968@10739_env_aqua	IMG967151@518_host_other	1
IMG60792@10739_env_aqua	IMG967151@518_host_other	1
IMG65634@10739_env_aqua	IMG967151@518_host_other	1
IMG65635@10739_env_aqua	IMG967151@518_host_other	1
IMG65636@10739_env_aqua	IMG967151@518_host_other	1
IMG65751@10739_env_aqua	IMG967151@518_host_other	1
CAM132299@C135_env_aqua	IMG967151@518_host_other	1
CAM135605@C135_env_aqua	IMG967151@518_host_other	1
CAM141519@C136_env_aqua	IMG967151@518_host_other	2
CAM143012@C136_env_aqua	IMG967151@518_host_other	1
IMG54979@10739_env_aqua	IMG953046@515_host_other	1
CAM141721@C136_env_aqua	IMG957948@516_host_other	1
IMG61745@10739_env_aqua	CAM142057@C136_env_aqua	1
CAM142057@C136_env_aqua	IMG963997@518_host_other	1
CAM142561@C136_env_aqua	IMG951953@515_host_other	1
IMG66389@10739_env_aqua	IMG951610@515_host_other	1
IMG61756@10739_env_aqua	IMG966339@518_host_other	1
IMG63074@10739_env_aqua	IMG966339@518_host_other	1
IMG69201@10739_env_aqua	IMG966339@518_host_other	1
IMG70745@10739_env_aqua	IMG966339@518_host_other	1
CAM132779@C135_env_aqua	IMG966339@518_host_other	1
CAM138524@C136_env_aqua	IMG966339@518_host_other	1
CAM140900@C136_env_aqua	IMG966339@518_host_other	1
IMG61226@10739_env_aqua	IMG945002@514_host_other	1
MGRAST5347@4440940.3.raw_host_hum	IMG96551@11628_eng_swast	1
MGRAST5871@4440940.3.raw_host_hum	IMG96551@11628_eng_swast	1
CAM137394@C136_env_aqua	IMG952485@515_host_other	1
IMG46970@10739_env_aqua	IMG957932@516_host_other	1
IMG59259@10739_env_aqua	IMG952293@515_host_other	2
CAM138936@C136_env_aqua	IMG952293@515_host_other	1
IMG62255@10739_env_aqua	IMG952496@515_host_other	1
IMG62260@10739_env_aqua	IMG952496@515_host_other	1
IMG65519@10739_env_aqua	IMG952496@515_host_other	1
IMG69725@10739_env_aqua	IMG952496@515_host_other	1
CAM138145@C136_env_aqua	IMG952496@515_host_other	1
CAM138373@C136_env_aqua	IMG952496@515_host_other	1
CAM138052@C136_env_aqua	IMG948087@514_host_other	1
IMG45546@10739_env_aqua	IMG958017@516_host_other	1
IMG54979@10739_env_aqua	IMG958017@516_host_other	1
IMG54980@10739_env_aqua	IMG958017@516_host_other	1
IMG60377@10739_env_aqua	IMG958092@516_host_other	1
IMG60377@10739_env_aqua	IMG951721@515_host_other	1
IMG55843@10739_env_aqua	IMG968610@518_host_other	1
IMG55844@10739_env_aqua	IMG968610@518_host_other	1
IMG65731@10739_env_aqua	IMG968610@518_host_other	1
CAM136911@C136_env_aqua	IMG968610@518_host_other	1
CAM142877@C136_env_aqua	IMG968610@518_host_other	1
CAM143268@C136_env_aqua	IMG968610@518_host_other	1
CAM141744@C136_env_aqua	IMG968405@518_host_other	1
CAM144199@C136_env_aqua	IMG957536@516_host_other	1
CAM136964@C136_env_aqua	IMG950867@515_host_other	1
IMG57998@10739_env_aqua	IMG965765@518_host_other	1
IMG57999@10739_env_aqua	IMG965765@518_host_other	1
CAM132932@C135_env_aqua	IMG968636@518_host_other	1
IMG66336@10739_env_aqua	IMG950125@515_host_other	1
IMG67054@10739_env_aqua	IMG954361@515_host_other	1
CAM132688@C135_env_aqua	IMG957585@516_host_other	1
IMG65839@10739_env_aqua	IMG966669@518_host_other	1
IMG60691@10739_env_aqua	IMG954580@515_host_other	1
IMG68356@10739_env_aqua	IMG968253@518_host_other	1
IMG68356@10739_env_aqua	IMG952572@515_host_other	1
CAM138294@C136_env_aqua	IMG953771@515_host_other	1
CAM140122@C136_env_aqua	IMG952222@515_host_other	1
IMG46836@10739_env_aqua	IMG967210@518_host_other	1
CAM138707@C136_env_aqua	IMG946501@514_host_other	1
IMG70241@10739_env_aqua	IMG967275@518_host_other	1
IMG55371@10739_env_aqua	IMG945492@514_host_other	1
IMG44529@10739_env_aqua	IMG949393@514_host_other	1
CAM142762@C136_env_aqua	IMG949393@514_host_other	1
IMG69237@10739_env_aqua	IMG948374@514_host_other	1
IMG63270@10739_env_aqua	IMG968241@518_host_other	1
CAM143661@C136_env_aqua	IMG968241@518_host_other	1
CAM140566@C136_env_aqua	IMG954378@515_host_other	1
IMG62255@10739_env_aqua	IMG957737@516_host_other	1
IMG69725@10739_env_aqua	IMG957737@516_host_other	1
IMG69726@10739_env_aqua	IMG957737@516_host_other	1
CAM140973@C136_env_aqua	IMG957737@516_host_other	1
IMG57374@10739_env_aqua	IMG953289@515_host_other	2
IMG65829@10739_env_aqua	IMG953289@515_host_other	1
IMG58983@10739_env_aqua	CAM144554@C136_env_aqua	1
CAM144554@C136_env_aqua	IMG963189@518_host_other	1
IMG55135@10739_env_aqua	IMG956731@516_host_other	2
IMG54083@10739_env_aqua	IMG966104@518_host_other	1
IMG63487@10739_env_aqua	IMG967796@518_host_other	1
IMG57694@10739_env_aqua	IMG955917@516_host_other	1
IMG59699@10739_env_aqua	IMG955917@516_host_other	1
IMG65937@10739_env_aqua	IMG955917@516_host_other	1
CAM140233@C136_env_aqua	IMG958095@516_host_other	1
IMG57371@10739_env_aqua	IMG950604@515_host_other	1
IMG63596@10739_env_aqua	IMG954908@515_host_other	1
CAM142762@C136_env_aqua	IMG954908@515_host_other	1
IMG60676@10739_env_aqua	IMG965741@518_host_other	1
CAM137905@C136_env_aqua	IMG965741@518_host_other	1
CAM138707@C136_env_aqua	IMG957536@516_host_other	1
IMG54082@10739_env_aqua	IMG949645@514_host_other	1
IMG66132@10739_env_aqua	IMG964916@518_host_other	1
IMG69725@10739_env_aqua	IMG965007@518_host_other	1
IMG71099@10739_env_aqua	IMG952278@515_host_other	1
CAM139145@C136_env_aqua	IMG952278@515_host_other	1
IMG55128@10739_env_aqua	IMG945730@514_host_other	1
IMG66994@10739_env_aqua	IMG957536@516_host_other	1
CAM139980@C136_env_aqua	IMG957585@516_host_other	1
IMG55019@10739_env_aqua	IMG966669@518_host_other	1
IMG57998@10739_env_aqua	IMG951657@515_host_other	1
IMG58592@10739_env_aqua	IMG968012@518_host_other	1
IMG58594@10739_env_aqua	IMG968012@518_host_other	1
IMG66739@10739_env_aqua	IMG968012@518_host_other	1
IMG67261@10739_env_aqua	IMG968012@518_host_other	1
IMG69381@10739_env_aqua	IMG968012@518_host_other	1
IMG69383@10739_env_aqua	IMG968012@518_host_other	1
CAM137898@C136_env_aqua	IMG968012@518_host_other	1
CAM138023@C136_env_aqua	IMG968012@518_host_other	1
CAM142633@C136_env_aqua	IMG968012@518_host_other	1
CAM144181@C136_env_aqua	IMG968012@518_host_other	1
CAM144810@C136_env_aqua	IMG964916@518_host_other	1
CAM132210@C135_env_aqua	IMG965108@518_host_other	1
CAM136631@C136_env_aqua	IMG965108@518_host_other	1
IMG62510@10739_env_aqua	IMG957536@516_host_other	1
IMG68355@10739_env_aqua	IMG968253@518_host_other	1
IMG55411@10739_env_aqua	IMG963189@518_host_other	1
IMG57174@10739_env_aqua	IMG963189@518_host_other	1
IMG69338@10739_env_aqua	IMG963189@518_host_other	1
CAM141309@C136_env_aqua	IMG963189@518_host_other	1
IMG63298@10739_env_aqua	CAM143436@C136_env_aqua	1
IMG65635@10739_env_aqua	CAM143012@C136_env_aqua	1
IMG65635@10739_env_aqua	IMG958095@516_host_other	1
IMG66999@10739_env_aqua	IMG951657@515_host_other	1
CAM136954@C136_env_aqua	IMG951657@515_host_other	1
IMG68104@10739_env_aqua	IMG955825@516_host_other	1
IMG68032@10739_env_aqua	CAM138423@C136_env_aqua	1
IMG67802@10739_env_aqua	IMG958092@516_host_other	1
IMG137613@11654_host_other	IMG950516@515_host_other	1
IMG138119@11654_host_other	IMG950516@515_host_other	1
IMG138495@11654_host_other	IMG950516@515_host_other	1
IMG45605@10739_env_aqua	CAM137218@C136_env_aqua	1
IMG45605@10739_env_aqua	IMG967210@518_host_other	1
MGRAST5617@4440940.3.raw_host_hum	IMG996855@625_host_other	1
IMG996855@625_host_other	IMG957585@516_host_other	1
IMG59812@10739_env_aqua	IMG968787@518_host_other	1
IMG57694@10739_env_aqua	IMG964809@518_host_other	1
IMG60260@10739_env_aqua	IMG967210@518_host_other	1
IMG69726@10739_env_aqua	IMG965007@518_host_other	1
IMG59258@10739_env_aqua	IMG949664@514_host_other	1
IMG48555@10739_env_aqua	IMG965105@518_host_other	1
IMG60382@10739_env_aqua	IMG965105@518_host_other	1
IMG64940@10739_env_aqua	IMG965105@518_host_other	1
CAM138300@C136_env_aqua	IMG965105@518_host_other	1
CAM142363@C136_env_aqua	IMG965105@518_host_other	1
CAM133787@C135_env_aqua	IMG950725@515_host_other	1
IMG59258@10739_env_aqua	CAM142229@C136_env_aqua	1
CAM142229@C136_env_aqua	IMG951536@515_host_other	1
IMG63412@10739_env_aqua	CAM139639@C136_env_aqua	1
CAM139639@C136_env_aqua	IMG957932@516_host_other	1
CAM138362@C136_env_aqua	IMG968253@518_host_other	1
IMG60377@10739_env_aqua	IMG964888@518_host_other	1
IMG60380@10739_env_aqua	IMG964888@518_host_other	2
CAM138294@C136_env_aqua	IMG967244@518_host_other	1
CAM139610@C136_env_aqua	IMG967244@518_host_other	1
CAM140578@C136_env_aqua	IMG967244@518_host_other	1
IMG65072@10739_env_aqua	IMG955904@516_host_other	1
CAM132184@C135_env_aqua	IMG953798@515_host_other	1
IMG69088@10739_env_aqua	IMG953979@515_host_other	1
IMG68299@10739_env_aqua	IMG968253@518_host_other	1
IMG54761@10739_env_aqua	IMG950382@515_host_other	1
IMG63571@10739_env_aqua	IMG950382@515_host_other	1
CAM137909@C136_env_aqua	IMG950382@515_host_other	1
CAM141980@C136_env_aqua	IMG950382@515_host_other	1
IMG999827@625_host_other	IMG712621@18180_host_other	1
IMG57374@10739_env_aqua	IMG954630@515_host_other	1
MGRAST5617@4440940.3.raw_host_hum	IMG952906@515_host_other	1
IMG60504@10739_env_aqua	IMG967901@518_host_other	1
IMG70806@10739_env_aqua	IMG967901@518_host_other	1
IMG70920@10739_env_aqua	IMG967901@518_host_other	1
CAM139003@C136_env_aqua	IMG967901@518_host_other	1
CAM139410@C136_env_aqua	IMG967901@518_host_other	1
CAM139994@C136_env_aqua	IMG967901@518_host_other	1
CAM143987@C136_env_aqua	IMG967901@518_host_other	1
CAM132688@C135_env_aqua	IMG966060@518_host_other	1
CAM132210@C135_env_aqua	IMG956956@516_host_other	1
IMG62400@10739_env_aqua	IMG955904@516_host_other	1
IMG62400@10739_env_aqua	IMG957536@516_host_other	1
IMG60003@10739_env_aqua	IMG951868@515_host_other	1
CAM136911@C136_env_aqua	IMG956908@516_host_other	1
IMG69148@10739_env_aqua	CAM132098@C135_env_aqua	1
IMG138883@11654_host_other	IMG991700@625_host_other	1
IMG60252@10739_env_aqua	IMG964707@518_host_other	1
IMG68356@10739_env_aqua	IMG949206@514_host_other	1
CAM139359@C136_env_aqua	IMG949206@514_host_other	1
IMG54575@10739_env_aqua	IMG968160@518_host_other	1
IMG55731@10739_env_aqua	IMG968160@518_host_other	1
CAM143732@C136_env_aqua	IMG968160@518_host_other	1
IMG70295@10739_env_aqua	CAM142377@C136_env_aqua	1
IMG70295@10739_env_aqua	IMG965928@518_host_other	1
CAM137368@C136_env_aqua	IMG955825@516_host_other	1
IMG63412@10739_env_aqua	IMG957932@516_host_other	1
IMG56182@10739_env_aqua	IMG953382@515_host_other	1
IMG62629@10739_env_aqua	IMG950962@515_host_other	1
IMG58061@10739_env_aqua	IMG953979@515_host_other	1
CAM139510@C136_env_aqua	IMG953979@515_host_other	1
IMG67205@10739_env_aqua	IMG957536@516_host_other	1
CAM137926@C136_env_aqua	IMG968983@518_host_other	1
IMG57371@10739_env_aqua	IMG947586@514_host_other	1
IMG45483@10739_env_aqua	IMG955825@516_host_other	1
IMG60663@10739_env_aqua	CAM144816@C136_env_aqua	1
CAM140578@C136_env_aqua	IMG954600@515_host_other	1
IMG62401@10739_env_aqua	IMG957536@516_host_other	1
IMG56551@10739_env_aqua	IMG947101@514_host_other	1
IMG63488@10739_env_aqua	IMG947101@514_host_other	1
CAM141965@C136_env_aqua	IMG947101@514_host_other	1
IMG66660@10739_env_aqua	IMG953761@515_host_other	1
IMG70968@10739_env_aqua	IMG953761@515_host_other	1
CAM138614@C136_env_aqua	IMG953761@515_host_other	1
CAM142073@C136_env_aqua	IMG957948@516_host_other	1
IMG57831@10739_env_aqua	IMG955225@515_host_other	1
CAM132779@C135_env_aqua	IMG955641@516_host_other	1
IMG70406@10739_env_aqua	IMG949072@514_host_other	1
CAM139170@C136_env_aqua	IMG949072@514_host_other	1
IMG58621@10739_env_aqua	IMG954361@515_host_other	1
IMG64535@10739_env_aqua	IMG951610@515_host_other	1
CAM142070@C136_env_aqua	IMG951610@515_host_other	1
CAM143053@C136_env_aqua	IMG951610@515_host_other	1
CAM141172@C136_env_aqua	IMG950913@515_host_other	1
IMG54250@10739_env_aqua	IMG954291@515_host_other	1
IMG63054@10739_env_aqua	IMG946139@514_host_other	1
CAM144010@C136_env_aqua	IMG946139@514_host_other	1
CAM132280@C135_env_aqua	IMG957932@516_host_other	1
IMG57523@10739_env_aqua	CAM139225@C136_env_aqua	1
IMG57523@10739_env_aqua	IMG966669@518_host_other	1
IMG68355@10739_env_aqua	IMG952572@515_host_other	1
CAM139359@C136_env_aqua	IMG952572@515_host_other	1
IMG55611@10739_env_aqua	IMG968253@518_host_other	1
IMG68300@10739_env_aqua	IMG968253@518_host_other	1
CAM139359@C136_env_aqua	IMG968253@518_host_other	1
CAM143741@C136_env_aqua	IMG968253@518_host_other	2
IMG70242@10739_env_aqua	IMG967275@518_host_other	1
IMG61743@10739_env_aqua	IMG963997@518_host_other	1
IMG69236@10739_env_aqua	IMG963997@518_host_other	1
IMG59597@10739_env_aqua	IMG951267@515_host_other	1
IMG65161@10739_env_aqua	IMG951267@515_host_other	1
CAM139459@C136_env_aqua	IMG951267@515_host_other	1
IMG59257@10739_env_aqua	IMG953275@515_host_other	1
IMG67349@10739_env_aqua	IMG955170@515_host_other	1
CAM140446@C136_env_aqua	IMG950082@515_host_other	1
IMG57832@10739_env_aqua	CAM140630@C136_env_aqua	1
IMG57832@10739_env_aqua	IMG956731@516_host_other	1
IMG57832@10739_env_aqua	IMG967275@518_host_other	1
IMG70806@10739_env_aqua	IMG957948@516_host_other	1
IMG54503@10739_env_aqua	IMG955904@516_host_other	1
IMG60504@10739_env_aqua	IMG951612@515_host_other	1
IMG70533@10739_env_aqua	IMG951612@515_host_other	1
CAM143987@C136_env_aqua	IMG951612@515_host_other	1
CAM144389@C136_env_aqua	IMG951053@515_host_other	1
IMG69558@10739_env_aqua	IMG945036@514_host_other	1
IMG63270@10739_env_aqua	IMG957426@516_host_other	1
IMG70745@10739_env_aqua	IMG955641@516_host_other	1
IMG59258@10739_env_aqua	CAM138936@C136_env_aqua	1
MGRAST5617@4440940.3.raw_host_hum	IMG957585@516_host_other	1
MGRAST5801@4440940.3.raw_host_hum	IMG957585@516_host_other	1
MGRAST18820@4440942.3.raw_host_hum	IMG957585@516_host_other	1
IMG54862@10739_env_aqua	IMG957585@516_host_other	1
IMG59811@10739_env_aqua	IMG957585@516_host_other	1
IMG63036@10739_env_aqua	IMG957585@516_host_other	2
IMG64012@10739_env_aqua	IMG957585@516_host_other	1
IMG65113@10739_env_aqua	IMG957585@516_host_other	1
IMG67433@10739_env_aqua	IMG957585@516_host_other	1
IMG68363@10739_env_aqua	IMG957585@516_host_other	1
CAM136616@C136_env_aqua	IMG957585@516_host_other	1
CAM137641@C136_env_aqua	IMG957585@516_host_other	1
CAM138885@C136_env_aqua	IMG957585@516_host_other	1
CAM139764@C136_env_aqua	IMG957585@516_host_other	2
CAM142973@C136_env_aqua	IMG957585@516_host_other	2
IMG66388@10739_env_aqua	IMG967796@518_host_other	1
IMG71099@10739_env_aqua	IMG957932@516_host_other	1
CAM137641@C136_env_aqua	IMG954104@515_host_other	1
CAM142220@C136_env_aqua	IMG952138@515_host_other	1
IMG54761@10739_env_aqua	CAM137909@C136_env_aqua	1
IMG54761@10739_env_aqua	IMG957932@516_host_other	1
IMG63488@10739_env_aqua	IMG967796@518_host_other	1
IMG55951@10739_env_aqua	IMG957536@516_host_other	1
IMG62620@10739_env_aqua	IMG957536@516_host_other	1
IMG66693@10739_env_aqua	IMG957536@516_host_other	1
IMG67582@10739_env_aqua	IMG957536@516_host_other	1
IMG68656@10739_env_aqua	IMG957536@516_host_other	1
CAM137394@C136_env_aqua	IMG957536@516_host_other	1
CAM139491@C136_env_aqua	IMG957536@516_host_other	1
CAM139610@C136_env_aqua	IMG957536@516_host_other	1
CAM142763@C136_env_aqua	IMG957536@516_host_other	1
IMG62260@10739_env_aqua	IMG957737@516_host_other	1
IMG56552@10739_env_aqua	IMG950036@515_host_other	1
IMG63488@10739_env_aqua	IMG950036@515_host_other	1
CAM21582@C41_env_aqua	MGRAST5871@4440940.3.raw_host_hum	1
IMG67261@10739_env_aqua	IMG954491@515_host_other	1
CAM144181@C136_env_aqua	IMG954701@515_host_other	1
CAM139225@C136_env_aqua	IMG966669@518_host_other	1
IMG70296@10739_env_aqua	IMG965928@518_host_other	1
IMG55134@10739_env_aqua	IMG967275@518_host_other	1
IMG57991@10739_env_aqua	IMG965168@518_host_other	1
IMG65446@10739_env_aqua	IMG951471@515_host_other	1
IMG62254@10739_env_aqua	IMG954840@515_host_other	1
CAM137214@C136_env_aqua	IMG956956@516_host_other	1
IMG62727@10739_env_aqua	IMG953530@515_host_other	1
CAM139269@C136_env_aqua	IMG955825@516_host_other	1
IMG69148@10739_env_aqua	IMG965990@518_host_other	1
IMG57938@10739_env_aqua	IMG967275@518_host_other	1
IMG64187@10739_env_aqua	IMG953763@515_host_other	1
IMG68717@10739_env_aqua	IMG967275@518_host_other	1
IMG55411@10739_env_aqua	IMG957932@516_host_other	1
IMG57174@10739_env_aqua	IMG953865@515_host_other	1
CAM144389@C136_env_aqua	IMG951755@515_host_other	1
IMG61329@10739_env_aqua	IMG951755@515_host_other	1
IMG57991@10739_env_aqua	IMG953013@515_host_other	1
IMG66059@10739_env_aqua	IMG952362@515_host_other	1
IMG61904@10739_env_aqua	IMG953275@515_host_other	1
IMG60504@10739_env_aqua	IMG954545@515_host_other	1
CAM139410@C136_env_aqua	IMG954545@515_host_other	1
IMG65072@10739_env_aqua	IMG953944@515_host_other	1
IMG63562@10739_env_aqua	IMG953908@515_host_other	1
IMG60261@10739_env_aqua	IMG967210@518_host_other	1
CAM140540@C136_env_aqua	IMG967210@518_host_other	1
CAM144071@C136_env_aqua	IMG967210@518_host_other	1
IMG48555@10739_env_aqua	IMG955372@516_host_other	1
IMG58360@10739_env_aqua	IMG955372@516_host_other	1
IMG60382@10739_env_aqua	IMG955372@516_host_other	1
IMG61061@10739_env_aqua	IMG955372@516_host_other	1
IMG64940@10739_env_aqua	IMG955372@516_host_other	1
CAM138300@C136_env_aqua	IMG955372@516_host_other	1
CAM139078@C136_env_aqua	IMG955372@516_host_other	1
CAM142363@C136_env_aqua	IMG955372@516_host_other	1
IMG61393@10739_env_aqua	IMG946813@514_host_other	1
IMG70967@10739_env_aqua	IMG946813@514_host_other	1
IMG66197@10739_env_aqua	IMG968405@518_host_other	1
IMG55731@10739_env_aqua	CAM143732@C136_env_aqua	1
CAM143732@C136_env_aqua	IMG956956@516_host_other	1
CAM143101@C136_env_aqua	IMG955825@516_host_other	1
IMG68623@10739_env_aqua	IMG957948@516_host_other	1
IMG57451@10739_env_aqua	IMG958095@516_host_other	1
IMG60790@10739_env_aqua	IMG958095@516_host_other	1
IMG65634@10739_env_aqua	IMG958095@516_host_other	1
IMG65695@10739_env_aqua	IMG958095@516_host_other	1
CAM133589@C135_env_aqua	IMG958095@516_host_other	1
CAM136743@C136_env_aqua	IMG958095@516_host_other	1
CAM140187@C136_env_aqua	IMG958095@516_host_other	1
CAM143012@C136_env_aqua	IMG958095@516_host_other	1
IMG55369@10739_env_aqua	IMG947290@514_host_other	1
CAM136561@C136_env_aqua	IMG950733@515_host_other	1
IMG58623@10739_env_aqua	IMG956956@516_host_other	1
IMG54387@10739_env_aqua	IMG957948@516_host_other	1
IMG991700@625_host_other	IMG971162@521_host_other	1
CAM139610@C136_env_aqua	IMG968400@518_host_other	1
IMG63571@10739_env_aqua	IMG957932@516_host_other	1
CAM137605@C136_env_aqua	IMG955225@515_host_other	1
CAM132736@C135_env_aqua	IMG952118@515_host_other	1
IMG70921@10739_env_aqua	CAM139410@C136_env_aqua	1
CAM144655@C136_env_aqua	IMG964916@518_host_other	1
IMG137942@11654_host_other	IMG967333@518_host_other	1
IMG56263@10739_env_aqua	CAM140908@C136_env_aqua	1
CAM142561@C136_env_aqua	IMG953597@515_host_other	1
CAM139904@C136_env_aqua	IMG954438@515_host_other	1
IMG56551@10739_env_aqua	IMG967796@518_host_other	1
IMG58329@10739_env_aqua	IMG967796@518_host_other	1
IMG64534@10739_env_aqua	IMG967796@518_host_other	1
IMG66389@10739_env_aqua	IMG967796@518_host_other	1
CAM132611@C135_env_aqua	IMG967796@518_host_other	1
CAM141965@C136_env_aqua	IMG967796@518_host_other	1
IMG46602@10739_env_aqua	IMG957932@516_host_other	1
IMG57174@10739_env_aqua	IMG957932@516_host_other	1
IMG58982@10739_env_aqua	IMG957932@516_host_other	1
IMG60752@10739_env_aqua	IMG957932@516_host_other	1
IMG62972@10739_env_aqua	IMG957932@516_host_other	1
IMG67464@10739_env_aqua	IMG957932@516_host_other	1
IMG68382@10739_env_aqua	IMG957932@516_host_other	1
CAM133397@C135_env_aqua	IMG957932@516_host_other	1
CAM137909@C136_env_aqua	IMG957932@516_host_other	1
CAM139145@C136_env_aqua	IMG957932@516_host_other	2
CAM139817@C136_env_aqua	IMG957932@516_host_other	1
CAM139904@C136_env_aqua	IMG957932@516_host_other	1
CAM141309@C136_env_aqua	IMG957932@516_host_other	1
CAM141492@C136_env_aqua	IMG957932@516_host_other	1
CAM141781@C136_env_aqua	IMG957932@516_host_other	1
CAM142131@C136_env_aqua	IMG957932@516_host_other	1
CAM144554@C136_env_aqua	IMG957932@516_host_other	1
IMG58622@10739_env_aqua	IMG954361@515_host_other	1
IMG59811@10739_env_aqua	IMG968787@518_host_other	1
IMG60180@10739_env_aqua	IMG968787@518_host_other	1
IMG64013@10739_env_aqua	IMG968787@518_host_other	1
CAM138885@C136_env_aqua	IMG968787@518_host_other	1
CAM141990@C136_env_aqua	IMG968787@518_host_other	1
IMG66197@10739_env_aqua	IMG952400@515_host_other	1
IMG60790@10739_env_aqua	IMG968670@518_host_other	1
IMG68955@10739_env_aqua	IMG953444@515_host_other	1
CAM132558@C135_env_aqua	IMG953444@515_host_other	1
IMG66131@10739_env_aqua	IMG964916@518_host_other	1
IMG61205@10739_env_aqua	IMG964916@518_host_other	1
IMG65395@10739_env_aqua	IMG964916@518_host_other	1
CAM142759@C136_env_aqua	IMG964916@518_host_other	1
IMG69994@10739_env_aqua	CAM138203@C136_env_aqua	1
IMG60792@10739_env_aqua	IMG958095@516_host_other	1
IMG57171@10739_env_aqua	IMG965570@518_host_other	1
CAM139454@C136_env_aqua	IMG957948@516_host_other	1
IMG55843@10739_env_aqua	IMG956908@516_host_other	1
IMG55844@10739_env_aqua	IMG956908@516_host_other	1
IMG65731@10739_env_aqua	IMG956908@516_host_other	1
CAM142877@C136_env_aqua	IMG956908@516_host_other	1
CAM143268@C136_env_aqua	IMG956908@516_host_other	1
IMG60568@10739_env_aqua	IMG968626@518_host_other	1
IMG67406@10739_env_aqua	IMG968626@518_host_other	1
CAM139269@C136_env_aqua	IMG968626@518_host_other	1
IMG67582@10739_env_aqua	IMG953755@515_host_other	1
IMG58329@10739_env_aqua	IMG947176@514_host_other	1
IMG55135@10739_env_aqua	IMG967275@518_host_other	2
IMG57831@10739_env_aqua	IMG967275@518_host_other	1
IMG57833@10739_env_aqua	IMG967275@518_host_other	1
IMG66324@10739_env_aqua	IMG967275@518_host_other	1
IMG66326@10739_env_aqua	IMG967275@518_host_other	1
CAM132263@C135_env_aqua	IMG967275@518_host_other	1
CAM132906@C135_env_aqua	IMG967275@518_host_other	1
CAM137442@C136_env_aqua	IMG967275@518_host_other	1
CAM137605@C136_env_aqua	IMG967275@518_host_other	1
CAM139299@C136_env_aqua	IMG967275@518_host_other	1
CAM140427@C136_env_aqua	IMG967275@518_host_other	1
MGRAST5617@4440940.3.raw_host_hum	IMG999827@625_host_other	1
MGRAST5617@4440940.3.raw_host_hum	IMG945570@514_host_other	1
IMG61756@10739_env_aqua	IMG955641@516_host_other	1
IMG60569@10739_env_aqua	IMG713439@18180_host_other	1
IMG57832@10739_env_aqua	IMG955225@515_host_other	1
IMG68717@10739_env_aqua	IMG955225@515_host_other	1
CAM132906@C135_env_aqua	IMG955225@515_host_other	1
CAM139299@C136_env_aqua	IMG955225@515_host_other	1
CAM140138@C136_env_aqua	IMG955225@515_host_other	1
CAM140630@C136_env_aqua	IMG955225@515_host_other	1
IMG60382@10739_env_aqua	IMG952715@515_host_other	1
IMG65395@10739_env_aqua	IMG956956@516_host_other	1
IMG69148@10739_env_aqua	IMG950463@515_host_other	1
IMG54979@10739_env_aqua	IMG953834@515_host_other	1
MGRAST5801@4440940.3.raw_host_hum	IMG999827@625_host_other	1
MGRAST5801@4440940.3.raw_host_hum	IMG945570@514_host_other	1
IMG57992@10739_env_aqua	IMG965168@518_host_other	1
IMG58658@10739_env_aqua	IMG965168@518_host_other	1
IMG60003@10739_env_aqua	IMG965168@518_host_other	1
CAM132206@C135_env_aqua	IMG965168@518_host_other	1
CAM132472@C135_env_aqua	IMG965168@518_host_other	1
[truncated: 32,337 more rows]
