# Supplementary material for: “Every Gene Is Everywhere but the Environment Selects”: Global Geolocalization of Gene Sharing in Environmental Samples through Network Analysis
Source: Genome Biol Evol. 2016 Apr 29;8(5):1388–400. doi: 10.1093/gbe/evw077 (PMC4898794; doi:10.1093/gbe/evw077)
Supplement: Supplementary Data [file supp_evw077_suppl_data.zip › SupplementaryMaterial_S2.xlsx]

## Sheet: Sampling points
Sample number (internal code)	Latitude	Longitude	Database(s)	Habitat	N. of sequences	Progressive number
0	10.11	-83.51	IMG	Host	7124	1
1	12	-54.39	CAMERA	Sea water	101	2
2	12.28	-56.12	CAMERA	Sea water	263	3
4	1.29	103.85	IMG	Air	5235	4
5	1.31	103.9	MGRAST	Air	1759	5
6	14.22	121.23	IMG	Host	2789	6
7	-16	-170	CAMERA	Sea water	299	7
8	-20	156.61	CAMERA	Sea water	115	8
9	21.43	-157.79	CAMERA	Sea water	154	9
10	22.45	-158	IMG+MGRAST	Sea water	37809	10
11	24.71	-76.82	CAMERA	Sea water	101	11
12	25.5	-67.3	IMG	Sea water	2281	12
13	26.14	-80.13	IMG	Host	2217	13
14	26.38	-110.73	CAMERA	Sea water	547	14
15	26.98	-102.07	CAMERA	Soil	215	15
16	27.02	-111.42	CAMERA	Sea water	7201	16
17	-27.47	153.03	IMG	Waste water	5075	17
19	28.67	-88.44	IMG	Sea water	1378	18
21	30.62	-96.34	IMG	Biotransformation	7994	19
22	3.12	-42.12	CAMERA	Sea water	2656	20
23	31.38	-81.27	CAMERA	Sea water	265	21
24	31.52	-110	IMG	Air	1633	22
25	31.5	-90.9	IMG	Host	7203	23
27	31.67	-64.13	MGRAST	Sea water	18159	24
28	32.17	-64.51	CAMERA	Sea water	7946	25
29	32.6	-117.11	CAMERA	Sea water	331	26
30	33.33	-129.44	CAMERA	Sea water	3204	27
31	33.3	-119.22	IMG+MGRAST	Sea water	6373	28
32	33.63	107.88	IMG	Host	5881	29
33	34.21	-119.5	IMG	Sea water	6139	30
34	34.6	-119.51	IMG	Host	2307	31
35	34.69	-77.11	IMG	Sea water	2388	32
36	-35.31	149.12	IMG	Host	2623	33
37	35.71	139.76	MGRAST	Host	53328	34
38	36.12	-84.25	IMG	Uknownown	491	35
39	36.13	-123.49	CAMERA	Sea water	1138	36
40	36.5	25.45	IMG	Sea water	16044	37
41	36.74	-122.02	CAMERA	Sea water	2248	38
42	36.77	-115.95	IMG	Soil	1872	39
43	37.79	-122.32	IMG	Soil	5250	40
44	37.9	-122.2	IMG	Biotransformation	20306	41
45	38.71	-109.69	IMG	Soil	6541	42
46	39.13	-77.18	IMG	Host	7339	43
47	40.03	88.23	CAMERA	Biotransformation	2383	44
48	40.66	-119.38	IMG	Inland water	46079	45
49	40.68	-122.52	MGRAST	Inland water	3741	46
50	40.87	-72.89	IMG	Sludge waste	5923	47
51	40	-88	IMG+MGRAST	Host	10141	48
52	41.32	-105.59	IMG	Inland water	1502	49
53	41.45	-112.67	IMG	Inland water	10006	50
54	41.8	-77.19	IMG	Host	3918	51
55	42.28	-71.78	IMG	Host	2364	52
56	42.51	-85.35	IMG	Host	33945	53
57	42.7	-84.47	IMG	Soil	7390	54
58	42.79	-84.39	IMG	Host	67236	55
59	42.81	10.14	IMG	Sea water	483	56
60	42.85	-72.53	MGRAST	Host	382	57
61	43.08	-89.39	IMG	Waste water	9984	58
62	43.1	-89.41	IMG	Inland water	10743	59
63	43.45	-80.49	IMG	Bioremediation	2762	60
64	43.96	93.66	MGRAST	Inland water	249	61
65	44.17	-89.65	IMG	Host	407	62
66	44.29	-110.88	IMG	Inland water	82229	63
67	44.37	-110.27	CAMERA	Inland water	29592	64
68	44.53	110.8	MGRAST	Inland water	21789	65
69	44.55	-110.84	MGRAST	Inland water	338	66
70	44.56	-110.83	IMG	Waste water	349	67
71	44.56	-110.83	IMG	Uknownown	4551	68
72	44.65	-110.48	IMG	Host	344	69
73	44.73	-110.33	IMG	Inland water	13072	70
74	46.04	-89.69	IMG	Inland water	29760	71
75	46.3	7.86	IMG	Waste water	650	72
76	46.52	6.51	IMG	Waste water	1946	73
77	46.92	7.52	IMG	Host	10509	74
78	47.05	-122.27	IMG	Inland water	3662	75
79	47.42	10.98	CAMERA	Soil	1465	76
81	47.85	-122.34	IMG	Inland water	24443	77
82	48.39	-126.4	IMG	Sea water	35867	78
83	49.68	-124.03	IMG	Inland water	530	79
84	50.25	-4.21	CAMERA	Sea water	27928	80
85	5.08	-161.97	CAMERA	Sea water	99	81
86	50	-145	CAMERA	Sea water	132	82
87	51.82	5.87	IMG	Waste water	5227	83
88	53.3	-120.32	IMG	Host	5231	84
89	54.72	-119.66	IMG	Host	3108	85
90	60.27	5.22	CAMERA	Sea water	2195	86
91	-61.22	-62.68	CAMERA	Sea water	170	87
92	64.49	-157.75	IMG	Soil	101014	88
93	-65.1	-64.47	IMG+MGRAST	Sea water	5111	89
94	65.79	-149.91	IMG	Soil	2103	90
95	-68.54	78.18	IMG	Sea water	11831	91
96	74.07	-145.55	IMG	Sea water	817	92
97	-7.52	-167	CAMERA	Sea water	167	93
98	-78.45	106.87	IMG	Soil	463	94
99	8.96	-68.3	IMG	Host	36023	95
100	9.12	-79.7	IMG	Host	28004	96
101	9.84	-104.28	MGRAST	Host	37763	97

## Sheet: IMG projects
IMG project code	Metagenome Project Name
10718	Fossil microbial community from Whale Fall at Santa Cruz Basin of the Pacific Ocean Sample #3
216	VLU (Sample 144)
625	Xyleborus affinis microbiome from Bern, Switzerland (Gallery community)
11652	Terephthalate-degrading communities (TA reactor DNA contigs from 4 samples) (Terephthalate degrading reactor metagenome contigs from 4 samples)
634	switchgrass field bulk soil (Bulk soil sample from field growing switchgrass (Panicum virgatum))
18445	Dark Crust, Colorado Plateau, Green Butte (Dark Crust, Colorado Plateau, Green Butte June 2011 assem)
14646	Soil microbial communities from FACE and OTC sites (Oak Ridge elevated CO2)
N.A.	Soil microbial communities from Minnesota Farm
10743	Single-cell genome from subgingival tooth surface TM7c
15782	Saline water microbial communities from Great Salt Lake (South Arm Stromatolite)
770	Permafrost field sample
11599	Olavius algarvensis endosymbiont metagenome Gamma3
5936	Wild Panda gut microbiome from Saanxi China, sample from individual w5 (GB9)
767	Mixed alcohol (MixAlco) bioreactor (55 degree reactor, August 2010 assembly)
1785	Marine microbial communities from the Eastern Subtropical North Pacific Ocean, Expanding Oxygen minimum zones (sample_F_10_SI03_135 June 2011 assem)
19468	Marine Trichodesmium cyanobacterial communities from the Bermuda Atlantic Time-Series
18184	Marine microbial communities from Deepwater Horizon Oil Spill (BM58 Illumina assembly)
11632	Forestomach microbiome of Macropus eugenii
11617	Marine planktonic communities from Hawaii Ocean Times Series Station (HOT/ALOHA) (4_Deep_abyss)
15820	Sediment microbial communities from Lake Washington for Methane and Nitrogen Cycles (WGA anaerobic no nitrate)
212	Hot spring microbial communities from Yellowstone National Park, One Hundred Springs Plain (OSP_D)
24	Obsidian Hot Spring, Yellowstone
396	Termite Protist Endosymbiont Community
11653	Hindgut microbiome of Nasutitermes sp. (Costa Rica)
18180	Fungus garden microbial communities from Trachymyrmex in Gamboa, Panama
1043	Fungus-growing Termite Fungus Garden
1044	Fungus-growing Termite Worker
514	Acromyrmex echinatior fungus garden (combined)
521	Dendroctonus ponderosae fungus gallery (Lodgepole pine)
518	Cyphomyrmex longiscapus fungus garden
516	Atta cephalotes fungus garden (ACEF)
515	Apterostigma dentigerum fungus garden (APTF)
18444	Lake Mendota Practice 29OCT2010 epilimnion (Lake Mendota Practice 29OCT2010 epilimnion June 2011 assem)
15830	Fresh water microbial communities from LaBonte Lake (algal/cyano bloom peak-bloom 2)
18342	Freshwater microbial communities from Lake Sakinaw in Canada (120 m)
858	Minneapolis Minnesota #1 (Minneapolis #1)
11620	Endophytic microbiome from Rice
1158	Coastal water and sediment microbial communities from Arctic (High methane PC12-225-485cm Jan 2011 assembly)
1183	Viral community from bovine rumen (Cow 7664)
297	Archaeal virus community from Yellowstone Hot Springs (Crater Hills)
11629	Gut microbiome of Anoplophora glabripennis (6 May 2010 assembly)
10737	Air microbial communities Singapore indoor air filters 2
15825	Sediment microbial communities from Kolumbo Volcano mats (Red mat combined assembly)
10738	Methylotrophic community from Lake Washington sediment combined (v2)
5555555	Anaerobic methane oxidation (AOM) community from Eel River Basin sediment, California
1212	Methane oxidizing archaeal communities in the Santa Barbara Basin (ANME Sed A12 15-18 cm)
254	Marine anaerobic ammonium oxidizing (anammox) community
530	Fungus garden microbial communities from Atta colombica in Panama, sample from fungus garden top
	Hindgut microbiome of Nasutitermes sp. (Costa Rica), fosmids
327	P3 Gut Segment of Laboratory Nasutitermes termites from Florida, USA (Newbler assembly)
332	Amitermes wheeleri P3 lumen fluid microbiome, cow dung from Arizona (Newbler assembly)
398	Switchgrass rhizosphere microbial community from Michigan, US (Rhizosphere RL3 April 2011 assembly)
522	Dendroctonus ponderosae beetle community (Lodgepole pine)
553	PCE-dechlorinating mixed culture (PCEOT) from Ithaca, NY
765	Dendroctonus frontalis Fungal community
1711	Soil microbial communities from Miscanthus in Kellogg Biological Station, MSU (Rhizosphere replicate 1 April 2011 assembly)
10735	Candidatus Accumulibacter phosphatis Type I
11601	Marine Bacterioplankton communities from Antarctic, sample from Summer (Summer fosmids Sept 2010 assemblies)
11623	Wastewater treatment plant Plasmid pool (Sample 10165)
15781	Bankia setacea gill microbiome from Puget Sound, WA, Sample from sunken wood 10383 (Combined 454/Illumina assembly)
15822	Hoatzin crop microbial communities from Cojedes, Venezuela, sample from fiber fraction 14 (Fiber fraction 14 combined assembly)
15824	Freshwater microbial communities from Lake Vostok at Ice accretion (5G Core, April 2011 assem (454, Ilumina combined))
15828	Elkhorn Slough cyanobacterial mat night (9pm Metatranscriptome CGUI)
15837	Sediment and Water microbial communities from Great Boiling Spring (Surface sediment)
18124	Soil microbial communities from permafrost in Bonanza Creek, Alaska, sample from Permafrost Layer P3 (P3_CLC)
18499	White Oak River Estuary, Sample 14E (White Oak River Estuary June 2011 assem)
22853	Switchgrass rhizosphere microbial community from Michigan, US, sample from East Lansing, 10341 (454/Illumina contigs)
248	Compost Minireactor Metagenome (GBAN) (final assembly)
249	Luquillo Experimental Forest Soil, Puerto Rico
619	Thermophilic enrichment culture SG0.5Z960 (454-Illumina assembly)
1201	Biofuel metagenome 1 (454/Illumina combined assembly)
18182	Soil microbial communities from Puerto Rico rain forest, that decompose switchgrass, sample from feedstock-adapted consortia SG only (SG only, May 2011 assembly)
15787	Freshwater microbial communities from Antarctic Deep Lake (HWGG+HTSY Jan 2011)
N.A.	Acid Mine Drainage (ARMAN) microbial communities from Richmond mine, Iron Mountain, CA, sample from Ultra Back A BS
10744	Guerrero Negro salt ponds hypersaline mat 10(Z)
517	Dump bottom (Dump bottom)
133	Aquatic microbial communities from Lake Kinneret (08)
187	DNA Fragments from Six Antarctic Marine
11639	Mouse Gut Community lean2
11641	Human Gut Community Subject 8
457	K9gut2
395	Yorkshire Pig Fecal Metagenome GS20 (Sample 266)
295	Sample 196 (Jan 2009 assem)
N.A.	Oak Ridge Pristine Groundwater FRC FW301
N.A.	Uranium Contaminated Groundwater FW106
11654	Sludge/Australian, Phrap Assembly
17904	Sludge/US Virion (fgenesb)
774	Sirex noctilio microbiome (Adult June 2010 assembly)
11628	Poplar biomass decaying microbial community (13 April 2010 assembly with 454 paired-end)
18146	Groundwater dechlorinating microbial community from Kitchener, Ontario, containing dehalobacter (TCA/MEAL culture Nov 2010 assembly with PE data)
11622	Aquatic dechlorinating community (KB-1) (Sample 10166)
11621	Benzene-Degrading Methanogenic communities from Bioreactor (Assembly with PE data)
N.A.	Bath Hot Springs, planktonic community
10739	Bison Hot Spring Pool, Yellowstone (11FEB08 BISONP)
133	Aquatic microbial communities from Lake Kinneret (07)
212	Hot spring microbial community from Beowulf Spring, Yellowstone National Park (YNP_Beowulf Spring_D)
216	DRU (Sample 145)
254	Anammox bioreactor Anammoxoglobus propionicus
295	ANAS dechlorinating bioreactor (Sample 196)
297	Archaeal virus community from Yellowstone Hot Springs (Nymph Lake)
395	Yorkshire Pig Fecal Metagenome GS20 (Sample 267)
398	Switchgrass rhizosphere microbial community from Michigan, US (Rhizosphere RL2 April 2011 assembly)
457	K9gut
517	Dump top (Dump top)
521	Dendroctonus ponderosae fungus gallery (MPB hybrid gallery)
522	Dendroctonus ponderosae beetle community (MPB hybrid beetle)
530	Fungus garden microbial communities from Atta colombica in Panama, sample from fungus garden bottom (Fungus garden bottom)
553	PCE-dechlorinating microbial communities from Ithaca, NY (Untrimmed contigs) (Untrimmed contigs)
619	Thermophilic enrichment culture SG0.5JP960 (454-Illumina assembly v2)
625	Xyleborus affinis microbiome from Bern, Switzerland (Larvae community)
634	switchgrass rhizosphere soil (Rhizosphere soil sample from switchgrass (Panicum virgatum))
765	Dendroctonus frontalis Bacterial community
767	Mixed alcohol (MixAlco) bioreactor (40 degree reactor)
858	Lake Itasca #1 (Itasca #1)
1158	Coastal water and sediment microbial communities from Arctic (Low methane PC12-244-90cm Sept2010 assembly)
1183	Viral community from bovine rumen (Cow 6993)
1201	Biofuel metagenome (Biofuel metagenome 2 Illumina assembly)
1212	Methane oxidizing archaeal communities in the Santa Barbara Basin (ANME Sed A12 12-15 cm)
1711	Soil microbial communities from Miscanthus in Kellogg Biological Station, MSU (Bulk soil 1 April 2011 assembly)
1785	Marine microbial communities from the Eastern Subtropical North Pacific Ocean, Expanding Oxygen minimum zones (sample_F_10_SI03_120 June 2011 assem)
5936	Wild Panda gut microbiome from Saanxi China, sample from individual w2 (GB1)
10718	Fossil microbial community from Whale Fall at Santa Cruz Basin of the Pacific Ocean Sample #2
10737	Air microbial communities Singapore indoor air filters 1
10738	Methylotrophic community from Lake Washington sediment Formate enrichment
10739	Bison Hot Spring Pool, Yellowstone (11FEB08 BISONQ)
10743	Single-cell genome from subgingival tooth surface TM7a
10744	Guerrero Negro salt ponds hypersaline mat 09(Y)
11599	Olavius algarvensis endosymbiont metagenome Gamma1
11601	Marine Bacterioplankton communities from Antarctic (Summer fosmids)
11617	Marine planktonic communities from Hawaii Ocean Times Series Station (HOT/ALOHA) (7_Oxygen_minimum_layer)
11621	Benzene-Degrading Methanogenic communities from Bioreactor
11623	Wastewater treatment plant Plasmid pool from Switzerland (submission 1087)
11628	Poplar biomass decaying microbial community (fosmid)
11632	Macropus eugenii Gut Microbiome (Macropus_eugenii_combined, MeugComb)
11639	Mouse Gut Community ob1
11641	Human Gut Community Subject 7
11652	TA reactor DNA contigs from 4 sample (Terephthalate degrading reactor metagenome contigs from 4 samples)
11654	Sludge/US, Jazz Assembly
14646	Soil microbial communities from FACE and OTC sites (WIR_Amb2)
15781	Bankia setacea gill microbiome from Puget Sound, WA
15782	Saline water microbial communities from Great Salt Lake (North Arm Stromatolite)
15787	Freshwater microbial communities from Antarctic Deep Lake (5 mRS 0.1um 454 only)
15820	Sediment microbial communities from Lake Washington for Methane and Nitrogen Cycles
15822	Hoatzin crop microbial communities from Cojedes, Venezuela, sample from fiber fraction 12 (Fiber fraction 12 combined assembly)
15825	Sediment microbial communities from Kolumbo Volcano mats (white/grey mat, combined 454/Illumina assembly)
15828	Elkhorn Slough cyanobacterial mat Day (7am transcriptome CGUN)
15830	Fresh water microbial communities from LaBonte Lake (Peak bloom metagenome 1)
15837	Sediment and Water microbial communities from Great Boiling Spring (Cellulolytic enrichment S 77C water)
18124	Soil microbial communities from permafrost in Bonanza Creek, Alaska, sample from Permafrost Layer P1 (P1_CLC_pe)
18182	Soil microbial communities from Puerto Rico rain forest, that decompose switchgrass (SG only)
18444	Lake Mendota Practice 15JUN2010 epilimnion (Lake Mendota Practice 15JUN2010 epilimnion June 2011 assem)
18445	Light Crust, Colorado Plateau, Green Butte (Light Crust, Colorado Plateau, Green Butte 2 June 2011 assem)
22853	Soil microbial community from switchgrass rhizosphere (Bulk soil GOTP January 2011 combined assembly)
N.A.	Bath Hot Springs, filamentous community
N.A.	Sludge/US, Phrap Assembly

## Sheet: Camera projects
CAMERA dDataBase FastaFile	Fasta File Name
CAM_PROJ_HumanGut.asm	ftp://portal.camera.calit2.net/ftp-links/cam_datasets/projects/assemblies/CAM_PROJ_HumanGut.asm.fa.gz
CAM_PROJ_TwinStudy.read	ftp://portal.camera.calit2.net/ftp-links/cam_datasets/projects/read/CAM_PROJ_TwinStudy.read.fa.gz
CAM_PROJ_SAR11clades.read	ftp://portal.camera.calit2.net/ftp-links/cam_datasets/projects/read/CAM_PROJ_SAR11clades.read.fa.gz
CAM_PROJ_AcidMine.read	ftp://portal.camera.calit2.net/ftp-links/cam_datasets/projects/read/CAM_PROJ_AcidMine.read.fa.gz
CAM_PROJ_AcidMine.asm	ftp://portal.camera.calit2.net/ftp-links/cam_datasets/projects/assemblies/CAM_PROJ_AcidMine.asm.fa.gz
CAM_PROJ_Bbre_splicing.read	ftp://portal.camera.calit2.net/ftp-links/cam_datasets/projects/read/CAM_PROJ_Bbre_splicing.read.fa.gz
CAM_PROJ_AlvinellaPompejana.read	ftp://portal.camera.calit2.net/ftp-links/cam_datasets/projects/read/CAM_PROJ_AlvinellaPompejana.read.fa.gz
CAM_PROJ_AntarcticaAquatic.read	ftp://portal.camera.calit2.net/ftp-links/cam_datasets/projects/read/CAM_PROJ_AntarcticaAquatic.read.fa.gz
CAM_P_0000712.read	ftp://portal.camera.calit2.net/ftp-links/cam_datasets/projects/read/CAM_P_0000712.read.fa.gz
CAM_PROJ_BotanyBay.read	ftp://portal.camera.calit2.net/ftp-links/cam_datasets/projects/read/CAM_PROJ_BotanyBay.read.fa.gz
CAM_P_0000523.read	ftp://portal.camera.calit2.net/ftp-links/cam_datasets/projects/read/CAM_P_0000523.read.fa.gz
CAM_PROJ_CBVIRIO.read	ftp://portal.camera.calit2.net/ftp-links/cam_datasets/projects/read/CAM_PROJ_CBVIRIO.read.fa.gz
CAM_PROJ_ChickenCecum.read	ftp://portal.camera.calit2.net/ftp-links/cam_datasets/projects/read/CAM_PROJ_ChickenCecum.read.fa.gz
CAM_PROJ_DayNight.read	ftp://portal.camera.calit2.net/ftp-links/cam_datasets/projects/read/CAM_PROJ_DayNight.read.fa.gz
CAM_PROJ_DICE.read	ftp://portal.camera.calit2.net/ftp-links/cam_datasets/projects/read/CAM_PROJ_DICE.read.fa.gz
CAM_PROJ_CellCapture.read	ftp://portal.camera.calit2.net/ftp-links/cam_datasets/projects/read/CAM_PROJ_CellCapture.read.fa.gz
CAM_PROJ_WasteWaterMilwaukee.read	ftp://portal.camera.calit2.net/ftp-links/cam_datasets/projects/read/CAM_PROJ_WasteWaterMilwaukee.read.fa.gz
CAM_PROJ_EpibiontMetagenome.read	ftp://portal.camera.calit2.net/ftp-links/cam_datasets/projects/read/CAM_PROJ_EpibiontMetagenome.read.fa.gz
CAM_PROJ_ICOMM.read	ftp://portal.camera.calit2.net/ftp-links/cam_datasets/projects/read/CAM_PROJ_ICOMM.read.fa.gz
CAM_PROJ_FossilMetagenome.read	ftp://portal.camera.calit2.net/ftp-links/cam_datasets/projects/read/CAM_PROJ_FossilMetagenome.read.fa.gz
CAM_PROJ_GOS.read	ftp://portal.camera.calit2.net/ftp-links/cam_datasets/projects/read/CAM_PROJ_GOS.read.fa.gz
CAM_PROJ_GOS.asm	ftp://portal.camera.calit2.net/ftp-links/cam_datasets/projects/assemblies/CAM_PROJ_GOS.asm.fa.gz
CAM_P_0000545.read	ftp://portal.camera.calit2.net/ftp-links/cam_datasets/projects/read/CAM_P_0000545.read.fa.gz
CAM_PROJ_AtriplexMicrobiome.read	ftp://portal.camera.calit2.net/ftp-links/cam_datasets/projects/read/CAM_PROJ_AtriplexMicrobiome.read.fa.gz
CAM_PROJ_HumanDistalGut.read	ftp://portal.camera.calit2.net/ftp-links/cam_datasets/projects/read/CAM_PROJ_HumanDistalGut.read.fa.gz
CAM_PROJ_HMP.read	ftp://portal.camera.calit2.net/ftp-links/cam_datasets/projects/read/CAM_PROJ_HMP.read.fa.gz
CAM_PROJ_HydrothermalVent.read	ftp://portal.camera.calit2.net/ftp-links/cam_datasets/projects/read/CAM_PROJ_HydrothermalVent.read.fa.gz
CAM_PROJ_IceMetagenome.read	ftp://portal.camera.calit2.net/ftp-links/cam_datasets/projects/read/CAM_PROJ_IceMetagenome.read.fa.gz
CAM_PROJ_PacificOcean.read	ftp://portal.camera.calit2.net/ftp-links/cam_datasets/projects/read/CAM_PROJ_PacificOcean.read.fa.gz
CAM_PROJ_Bacterioplankton.read	ftp://portal.camera.calit2.net/ftp-links/cam_datasets/projects/read/CAM_PROJ_Bacterioplankton.read.fa.gz
CAM_PROJ_PML.read	ftp://portal.camera.calit2.net/ftp-links/cam_datasets/projects/read/CAM_PROJ_PML.read.fa.gz
CAM_PROJ_LineIsland.read	ftp://portal.camera.calit2.net/ftp-links/cam_datasets/projects/read/CAM_PROJ_LineIsland.read.fa.gz
CAM_PROJ_Synechococcus.read	ftp://portal.camera.calit2.net/ftp-links/cam_datasets/projects/read/CAM_PROJ_Synechococcus.read.fa.gz
CAM_PROJ_DeepMed.read	ftp://portal.camera.calit2.net/ftp-links/cam_datasets/projects/read/CAM_PROJ_DeepMed.read.fa.gz
CAM_PROJ_GutlessWorm.read	ftp://portal.camera.calit2.net/ftp-links/cam_datasets/projects/read/CAM_PROJ_GutlessWorm.read.fa.gz
CAM_PROJ_GutlessWorm.asm	ftp://portal.camera.calit2.net/ftp-links/cam_datasets/projects/assemblies/CAM_PROJ_GutlessWorm.asm.fa.gz
CAM_PROJ_BisonMetagenome.read	ftp://portal.camera.calit2.net/ftp-links/cam_datasets/projects/read/CAM_PROJ_BisonMetagenome.read.fa.gz
CAM_PROJ_HypersalineMat.read	ftp://portal.camera.calit2.net/ftp-links/cam_datasets/projects/read/CAM_PROJ_HypersalineMat.read.fa.gz
CAM_PROJ_MarineBrine.read	ftp://portal.camera.calit2.net/ftp-links/cam_datasets/projects/read/CAM_PROJ_MarineBrine.read.fa.gz
CAM_PROJ_BATS.read	ftp://portal.camera.calit2.net/ftp-links/cam_datasets/projects/read/CAM_PROJ_BATS.read.fa.gz
CAM_PROJ_HumanGutDiagnosis.read	ftp://portal.camera.calit2.net/ftp-links/cam_datasets/projects/read/CAM_PROJ_HumanGutDiagnosis.read.fa.gz
CAM_PROJ_CoralMetagenome.read	ftp://portal.camera.calit2.net/ftp-links/cam_datasets/projects/read/CAM_PROJ_CoralMetagenome.read.fa.gz
CAM_PROJ_ReclaimedWaterVirues.read	ftp://portal.camera.calit2.net/ftp-links/cam_datasets/projects/read/CAM_PROJ_ReclaimedWaterVirues.read.fa.gz
CAM_P_0000504.read	ftp://portal.camera.calit2.net/ftp-links/cam_datasets/projects/read/CAM_P_0000504.read.fa.gz
CAM_PROJ_PeruMarginSediment.read	ftp://portal.camera.calit2.net/ftp-links/cam_datasets/projects/read/CAM_PROJ_PeruMarginSediment.read.fa.gz
CAM_PROJ_HOT.read	ftp://portal.camera.calit2.net/ftp-links/cam_datasets/projects/read/CAM_PROJ_HOT.read.fa.gz
CAM_PROJ_MicrobialCourse.read	ftp://portal.camera.calit2.net/ftp-links/cam_datasets/projects/read/CAM_PROJ_MicrobialCourse.read.fa.gz
CAM_PROJ_AmazonRiverPlume.read	ftp://portal.camera.calit2.net/ftp-links/cam_datasets/projects/read/CAM_PROJ_AmazonRiverPlume.read.fa.gz
CAM_PROJ_Microbialites.read	ftp://portal.camera.calit2.net/ftp-links/cam_datasets/projects/read/CAM_PROJ_Microbialites.read.fa.gz
CAM_PROJ_MontereyBay.read	ftp://portal.camera.calit2.net/ftp-links/cam_datasets/projects/read/CAM_PROJ_MontereyBay.read.fa.gz
CAM_P_0000719.read	ftp://portal.camera.calit2.net/ftp-links/cam_datasets/projects/read/CAM_P_0000719.read.fa.gz
CAM_PROJ_MarineMicrobes.nt	ftp://portal.camera.calit2.net/ftp-links/cam_datasets/projects/assemblies/CAM_PROJ_MarineMicrobes.nt.fa.gz
CAM_PROJ_MarineMicrobes.pep	ftp://portal.camera.calit2.net/ftp-links/cam_datasets/projects/assemblies/CAM_PROJ_MarineMicrobes.pep.fa.gz
CAM_PROJ_BroadPhageGenomes.nt	ftp://portal.camera.calit2.net/ftp-links/cam_datasets/projects/assemblies/CAM_PROJ_BroadPhageGenomes.nt.fa.gz
CAM_PROJ_BroadPhageGenomes.pep	ftp://portal.camera.calit2.net/ftp-links/cam_datasets/projects/assemblies/CAM_PROJ_BroadPhageGenomes.pep.fa.gz
CAM_PROJ_BroadPhage.read	ftp://portal.camera.calit2.net/ftp-links/cam_datasets/projects/read/CAM_PROJ_BroadPhage.read.fa.gz
CAM_PROJ_MouseGut.asm	ftp://portal.camera.calit2.net/ftp-links/cam_datasets/projects/assemblies/CAM_PROJ_MouseGut.asm.fa.gz
CAM_PROJ_MouseSkin.read	ftp://portal.camera.calit2.net/ftp-links/cam_datasets/projects/read/CAM_PROJ_MouseSkin.read.fa.gz
CAM_PROJ_MarineVirome.read	ftp://portal.camera.calit2.net/ftp-links/cam_datasets/projects/read/CAM_PROJ_MarineVirome.read.fa.gz
CAM_PROJ_MarineVirome.asm	ftp://portal.camera.calit2.net/ftp-links/cam_datasets/projects/assemblies/CAM_PROJ_MarineVirome.asm.fa.gz
CAM_PROJ_PBSM.read	ftp://portal.camera.calit2.net/ftp-links/cam_datasets/projects/read/CAM_PROJ_PBSM.read.fa.gz
CAM_PROJ_EBPRSludge.read	ftp://portal.camera.calit2.net/ftp-links/cam_datasets/projects/read/CAM_PROJ_EBPRSludge.read.fa.gz
CAM_PROJ_CAM_P0000101.read	ftp://portal.camera.calit2.net/ftp-links/cam_datasets/projects/read/CAM_PROJ_CAM_P0000101.read.fa.gz
CAM_PROJ_SapeloIsland.read	ftp://portal.camera.calit2.net/ftp-links/cam_datasets/projects/read/CAM_PROJ_SapeloIsland.read.fa.gz
CAM_PROJ_Sapelo2008.read	ftp://portal.camera.calit2.net/ftp-links/cam_datasets/projects/read/CAM_PROJ_Sapelo2008.read.fa.gz
CAM_PROJ_SargassoSea.read	ftp://portal.camera.calit2.net/ftp-links/cam_datasets/projects/read/CAM_PROJ_SargassoSea.read.fa.gz
CAM_PROJ_SAM.read	ftp://portal.camera.calit2.net/ftp-links/cam_datasets/projects/read/CAM_PROJ_SAM.read.fa.gz
CAM_PROJ_CCMP1764.read	ftp://portal.camera.calit2.net/ftp-links/cam_datasets/projects/read/CAM_PROJ_CCMP1764.read.fa.gz
CAM_PROJ_GeneExpression.read	ftp://portal.camera.calit2.net/ftp-links/cam_datasets/projects/read/CAM_PROJ_GeneExpression.read.fa.gz
CAM_PROJ_SynechococcusWH7803.read	ftp://portal.camera.calit2.net/ftp-links/cam_datasets/projects/read/CAM_PROJ_SynechococcusWH7803.read.fa.gz
CAM_PROJ_TampaBayPhage.read	ftp://portal.camera.calit2.net/ftp-links/cam_datasets/projects/read/CAM_PROJ_TampaBayPhage.read.fa.gz
CAM_PROJ_TermiteGut.asm	ftp://portal.camera.calit2.net/ftp-links/cam_datasets/projects/assemblies/CAM_PROJ_TermiteGut.asm.fa.gz
CAM_PROJ_MarinePennateDiatoms.read	ftp://portal.camera.calit2.net/ftp-links/cam_datasets/projects/read/CAM_PROJ_MarinePennateDiatoms.read.fa.gz
CAM_PROJ_HFVirus.read	ftp://portal.camera.calit2.net/ftp-links/cam_datasets/projects/read/CAM_PROJ_HFVirus.read.fa.gz
CAM_PROJ_LakeLimnopolarVirome.read	ftp://portal.camera.calit2.net/ftp-links/cam_datasets/projects/read/CAM_PROJ_LakeLimnopolarVirome.read.fa.gz
CAM_PROJ_ViralSpring.read	ftp://portal.camera.calit2.net/ftp-links/cam_datasets/projects/read/CAM_PROJ_ViralSpring.read.fa.gz
CAM_PROJ_ViralStromatolite.read	ftp://portal.camera.calit2.net/ftp-links/cam_datasets/projects/read/CAM_PROJ_ViralStromatolite.read.fa.gz
CAM_PROJ_SalternMetagenome.read	ftp://portal.camera.calit2.net/ftp-links/cam_datasets/projects/read/CAM_PROJ_SalternMetagenome.read.fa.gz
CAM_PROJ_FarmSoil.read	ftp://portal.camera.calit2.net/ftp-links/cam_datasets/projects/read/CAM_PROJ_FarmSoil.read.fa.gz
CAM_PROJ_FarmSoil.asm	ftp://portal.camera.calit2.net/ftp-links/cam_datasets/projects/assemblies/CAM_PROJ_FarmSoil.asm.fa.gz
CAM_PROJ_WashingtonLake.asm	ftp://portal.camera.calit2.net/ftp-links/cam_datasets/projects/assemblies/CAM_PROJ_WashingtonLake.asm.fa.gz
CAM_PROJ_Wastewater.read	ftp://portal.camera.calit2.net/ftp-links/cam_datasets/projects/read/CAM_PROJ_Wastewater.read.fa.gz
CAM_PROJ_WesternChannelOMM.read	ftp://portal.camera.calit2.net/ftp-links/cam_datasets/projects/read/CAM_PROJ_WesternChannelOMM.read.fa.gz
CAM_PROJ_WhaleFall.read	ftp://portal.camera.calit2.net/ftp-links/cam_datasets/projects/read/CAM_PROJ_WhaleFall.read.fa.gz
CAM_PROJ_WhaleFall.asm	ftp://portal.camera.calit2.net/ftp-links/cam_datasets/projects/assemblies/CAM_PROJ_WhaleFall.asm.fa.gz
CAM_PROJ_YLake.read	ftp://portal.camera.calit2.net/ftp-links/cam_datasets/projects/read/CAM_PROJ_YLake.read.fa.gz
CAM_PROJ_Yellowstone.read	ftp://portal.camera.calit2.net/ftp-links/cam_datasets/projects/read/CAM_PROJ_Yellowstone.read.fa.gz

## Sheet: MG-RAST project
MG-RAST project code	Metagenome Project Name
8	Waseca County Farm Soil Metagenome
23	Chesapeake Bay Virioplankton
28	Gut Microbiome of Termites
36	Mediterranean Gutless Worm Metagenome
41	Oral Metagenome - Human
45	Rain Forest Soil Microbial Communities
49	Tampa Bay Viral Metagenome
59	Deep Sea Microorganisms
62	Skan Bay, Alaska Ocean Viruses
3	Mediterranean Bathypelagic Habitat
4	Alvinella Pompejana Epibiont Metagenome
5	Acid Mine Drainage Metagenome
30	Human Faeces - Turnbaugh
32	Human Oropharyngeal Metagenome
34	Marine NaCl-Saturated Brine Metagenome
35	Marine Synechococcus Metagenome
42	Oxygen Minimum Zone
43	Phosphorus Removing (EBPR) Sludge Community
47	Sargasso Sea Bacterioplankton Community
55	Soudan Mine Metagenome
121	The Airborne Metagenome in an Indoor Urban Environment (Singapore)
9	Whale Fall Bone Metagenome
44	Populus Microbiome
50	Viral Metagenome from Terrestrial Hot Springs
51	Mosquito Metagenome
54	Salton Sea
101	Chicken Cecum Microbiome
24	Cow Rumen
37	Metagenomic Analysis of the North Atlantic Spring Bloom
58	Marine Phages
103	Canine Intestinal Microbiome
17	Botany Bay Metagenomes
31	Human Lung Healthy vs Cystic Fibrosis Metagenome
61	Laboratory Mosquitoes Metagenome
105	Peru Margin Subseafloor Biosphere
6	Yellowstone National Park Octopus/Mushroom Hot Springs Metagenom
38	Monterey Bay Microbial Study
53	Microbialites
18	Marine Metagenome from Coastal Waters project at Plymouth Marine
19	Sapelo Island Bacterioplankton Vanillate/DSMP Study
22	Biodiversity of Viruses in Wild Plants
33	Marine Bacterioplankton Metagenomes
40	Northern Line Islands
46	Sapelo Island Bacterioplankton Metagenome
52	cDNA - Plymouth Marine Lab Coastal Waters project
128	The oral metagenome in health and disease
20	Antarctica Aquatic Microbial Metagenome
26	Freshwater Fish from Aquaculture Facility Metagenomes - Viral an
7	Ocean Viruses
12	Guerrero Negro Metagenomes
15	Mussel Transcripts Metagenomes (Varying body locations)
21	Aquacultured Fish (Kent State)
223	hot_springs-microbial_mat.WGS
74	bowers_storm_peak_air
48	Surface Water Marine Microbial Community Gene Expression
56	iCOMM (Western English Channel PML samples)
57	iCOMM Resampled (Western English Channel PML samples)
72	ramirez_voc
16	Stressed Coral Holobionts
29	Human Faeces - Kurokawa
14	Microbial Community Genomics at the HOT/ALOHA
122	Sewage Influent Bacterial SSU
113	muegge_mammals_paper_human_samples_16S
115	muegge_mammals_paper_human_samples_MG
10	Twin Gut Microflora Study
25	Diel Metatranscriptomes at Western Channel Observatory
329	Bifido
39	NIH Protist cDNA Survey
70	mladenov_bangladesh_arsenic
11	Chula Vista, CA Solar Saltern Study
67	rousk_ph_gradient
80	nemergut_costa_rica_soils
83	crawford_mice
114	muegge_mammals_paper_mammal_samples_16S
116	muegge_mammals_paper_mammal_samples_MG
71	eilers_soils
140	Intertidal Microbes 16s_Pfister
69	chu_arctic_soils
65	keonig_infant_time_series
137	Temple_TX_Native_Exotic_Hofmockel
189	Ocean acidification mesocosm 2006
79	dominguez_bello_babies
76	fierer_undergraduate_palms
27	Global Ocean Sampling Expedition
68	lauber_88_soils
109	Western English Channel Time Series
77	costello_snakes
337	Indoor fungi from temperate to tropical buildings
138	Catlin Arctic Survey 2010_Findlay
157	FMP_Twins_Mice
245	NAFLD_Henao
182	CaporasoIlluminaPNAS2011_5prime
118	NLRP6_Elinav
81	costello_whole_body_sites
75	jones_fleas
66	turnbaugh_twins_moafts_v2
139	L4 Timeseries 2009_2010_Cansu
178	CaporasoIlluminaPNAS2011_3prime
